# Supplementary material for: Research on the influencing factors of user engagement in tourism short video from the perspective of configuration
Source: PLoS One. 2025 Dec 11;20(12):e0337406. doi: 10.1371/journal.pone.0337406 (PMC12697968; doi:10.1371/journal.pone.0337406)
Supplement: S1 Data — (XLSX) [file pone.0337406.s001.xlsx]

## Sheet: Sheet1
Serial number	Travel short video title	Video type	Scene quantity	Scene representation	Title sentence	Title length	Video duration	Blogger type	Blogger influence	Blogger activity	Narrative way	Background music	Video format	Advertising information	Likes	Comments	Shares	Collects
1	#Ancient City Xi'an Night View #Thousand-Year-Old Ancient City DOU in Travel Development #Xi'an #This City You Must Visit #Bell and Drum Tower @DOU+ Assistant @Douyin DOU+ Trending	Scenic montages	6	Architectural facilities	No title	Not expand	21	UGC	10965	6489	No narration	Absolute music	Horizontal screen	No	7	1e-07	1e-07	1e-07
2	#Xi'an Must-Visit Scenic Spots Recommendation #Entry-Level Drone Recommendation #Drone	Travel guides	4	Architectural facilities	No title	Not expand	10	UGC	55059	1003	No narration	Song	Horizontal screen	No	19	1	1e-07	1
3	This summer, you should go to Xi'an's Haidao with the person you love, feel the sea breeze of Xi'an, and enjoy the beautiful sunset scenery of the great Xi'an. #Xi'an #Xi'an Hot Spot Recommendation #Haidao #Sunset #Take You to See the Sea	Travel recommendations	4	Natural landscapes	Imperative sentences	Not expand	12	UGC	31761	516	No narration	Absolute music	Vertical screen	No	920	197	119	97
4	The lake is located in the northwest suburbs of Xi'an, and was originally a canal for water transport during the Han Dynasty, as well as the city moat of Chang'an City. It mainly undertook the transportation of grain and military supplies, as well as the defense function of Chang'an City. Now it has become a good place for Xi'an citizens to relax and play. #Douin Xi'an Cultural and Tourism #Han C…	Popular science information	3	Architectural facilities	Declarative sentences	Expand	10	UGC	62642	593	No narration	Absolute music	Vertical screen	No	225	39	9	16
5	Episode 97 | #Creative Inspiration #Shaanxi History Museum #Xi'an Travel #Xi'an Study Tour #Xi'an Trip	Popular science information	7	Human activities	No title	Not expand	199	UGC	241175	211	Live narration	No music	Vertical screen	No	4073	777	356	835
6	Quickly bring your girlfriend to Longshou Impression City in the western suburbs to pet cats, where there are famous cats from all over the world, and you will be unable to leave after coming here. #Cat Museum Xi'an #Family-friendly Place to Play #Where to Go for Vacation in Summer #Petting Cat Pavilion #Where to Go on the Weekend	Travel recommendations	14	Animals and plants	Imperative sentences	Not expand	25	UGC	51688	609	Voiceover+Subtitles	Absolute music	Horizontal screen	Yes	119	14	3	4
7	#Xi'an Hot Spot Recommendation #Healing Landscape #The Evening Wind Is Gentle #Blow Wind to Disperse Your Mind	Scenic montages	2	Natural landscapes	No title	Not expand	7	UGC	20323	1017	Subtitles	Song	Horizontal screen	No	23	7	1e-07	1e-07
8	The Best Angle to Take Photos at the Bell Tower #Travel Recommendation Officer #Xi'an Travel #Douyin Travel #Bell Tower #Travel Guide	Travel guides	12	Human activities	Exclamatory sentences	Not expand	56	UGC	38466	33	Live narration	Absolute music	Vertical screen	No	2710	263	721	1509
9	Comprehensive 6-day 5-night itinerary in Xi'an Shared with everyone, like and collect if you like it! #Travel Recommender #Xi'an Travel Guide #	Travel guides	57	Architectural facilities	Imperative sentences	Not expand	92	OGC	60222	77	Voiceover+Subtitles	Song	Vertical screen	No	47	6	4	12
10	Group Tour Guide is Here: #Terracotta Warriors #Huaqing Pool 'Chang'an Talk' Expert Group! #Xi'an Travel	Travel guides	1	Human activities	Exclamatory sentences	Not expand	77	OGC	36968	408	Live narration	No music	Vertical screen	No	26	4	1e-07	3
11	Chang'an Night · My Night The Fourth Night Tour Carnival Grand Opening, Xi'an's premium night tour routes, summer classic performances, night tour themed activities... Welcome friends to check in	Travel guides	11	Architectural facilities	Declarative sentences	Not expand	19	OGC	356366	316	Subtitles	Song	Vertical screen	No	11	2	1e-07	1
12	Hotel recommendation: Lemon Hotel, a must-stay hotel with good value for money, convenient location, fun, clean and hygienic #High-value hotel recommendation #Summer vacation hotel recommendation #Xi'an summer resort #Xi'an Travel Guide #Xi'an Travel Accommodation #	Travel recommendations	17	Travel shopping	Declarative sentences	Not expand	25	UGC	37468	651	Live narration	Absolute music	Horizontal screen	No	116	12	30	69
13	How to enjoy your summer vacation? Come to Xi'an for a one-day "time-travel" through the Han and Tang dynasties! #Summer Vacation #Xi'an #Han and Tang #See the colorful Xi'an-Xian New Area #Xi'an-Xian New Area #	Travel guides	37	Travel shopping	Interrogative sentences	Not expand	90	OGC	134017	2614	Voiceover+Subtitles	Song	Horizontal screen	No	45	1	3	6
14	Must-see performance tickets for "Timeless Love" are here! #Travel Recommender #Xi'an Travel #Timeless Love #Travel Master #Xi'an Must-visit Scenic Spots Recommendation #	Popular science information	18	Human activities	Declarative sentences	Not expand	39	OGC	9776	193	Voiceover+Subtitles	Absolute music	Vertical screen	No	10	1	1	1
15	#Ancient Capital Chang'an Welcomes You, Laughter Storming In! The first comedy-themed sightseeing bus in China invites you to "act" with us! ~ #Meet New Xi'an #	Popular science information	19	Human activities	Exclamatory sentences	Not expand	51	OGC	157339	2307	Voiceover+Subtitles	Absolute music	Horizontal screen	No	74	1	5	10
16	The only compliant flying field in Shaanxi, those who want to experience, don't hesitate to rush in! #Flying Experience #Xi'an Food and Entertainment #Xi'an Travel Check-in @Tianlang Aviation Flying Camp @Dream Flying Officer ZuoZuo #	Travel recommendations	21	Architectural facilities	Imperative sentences	Not expand	41	UGC	113639	498	Live narration	Absolute music	Vertical screen	Yes	1845	20	491	19
17	Come to Tianlang to realize your flying dream #Xi'an #Flying #Convertible Plane #Unlimited with Adventurers #Tianlang Aviation Flying Camp @Tianlang Aviation Flying Camp @Dream Flying Officer ZuoZuo #	Travel recommendations	25	Architectural facilities	Imperative sentences	Not expand	42	PGC	396589	417	Live narration	Song	Vertical screen	Yes	1899	71	391	6
18	Come and feel the speed and passion of soaring into the sky! @Tianlang Aviation Flying Camp #Unlimited with Adventurers #Xi'an Flying #Where to go on weekends @Dream Flying Officer ZuoZuo #	Travel recommendations	25	Architectural facilities	Imperative sentences	Not expand	43	UGC	73018	109	Voiceover+Subtitles	Song	Vertical screen	Yes	3006	14	402	13
19	Self-driving tour around the Great Northwest, stopping by Xi'an to check in #Self-driving trip #Travel #On the road	Travel records	15	Natural landscapes	Declarative sentences	Not expand	17	PGC	221536	316	No narration	Song	Vertical screen	No	189	103	2	8
20	Always come to Xi'an and experience the prosperity of the ancient city. Only Chang'an, with its brilliant lights, is a thousand-year-old capital where coming often brings peace. Daytime is Xi'an, and nighttime is Chang'an. #Xi'an #Always come to Xi'an	Scenic montages	25	Human activities	Exclamatory sentences	Not expand	52	PGC	11594	411	No narration	Song	Vertical screen	No	31	3	1e-07	1
21	#A thousand-year-old capital cultural tourism towards the new #Summer fun in Xi'an @Xi'an Cultural and Tourism Voice Travel is not only a pleasure but also an opportunity to deeply understand a city. This summer, join me on an exploration of Xi'an's journey! #Travel Recommendation Officer #Graduation Travel Location Recommendation #Xi'an	Travel records	65	Architectural facilities	Imperative sentences	Not expand	93	UGC	958029	148	Voiceover+Subtitles	Song	Vertical screen	No	10263	80	985	120
22	Two tickets for 99 yuan, one ticket for 69 yuan, children under 1.2 meters are free, and it also includes a sightseeing bus to the raptor area, a visit to the magical forest, a full day of playing with kids, and mothers are forming groups at the lower left corner. #Zoo #Xi'an Wild Animal Zoo #Close to wild animals #A great place for family fun #Zoo Observation Garden Pet Paradise	Travel recommendations	13	Animals and plants	Imperative sentences	Expand	13	UGC	11885	900	Voiceover+Subtitles	Absolute music	Vertical screen	Yes	15	5	1e-07	2
23	Come here to realize your dream of flying ✈️@Tian Lang Aviation Flight Camp @Dream Flight Officer ZuoZuo #Xi'an Aviation Camp #Where to go on weekends #Go for it #With adventurers, there are no limits #So much fun	Travel recommendations	17	Architectural facilities	Imperative sentences	Not expand	41	UGC	25389	281	Live narration	Song	Vertical screen	Yes	2031	47	492	32
24	On the first day in the morning, we visited the Bell Tower and Drum Tower. In a hurry to save time, we just wandered around Hui Min Street to fill our stomachs. In the afternoon, we went to the city wall, and it suddenly started to rain. We bought an umbrella and a disposable raincoat at the scenic spot for only 10 yuan, which surprised us. In the evening, we went to the city's nightlife to check…	Travel records	30	Human activities	Exclamatory sentences	Expand	201	UGC	114133	507	Live narration	Song	Vertical screen	No	1022	65	30	113
25	There's no known city walk route in Xi'an... #Check in the most popular landmark with me #Where to go on weekends #Xi'an #Travel Recommendation Officer #Xi'an Tourism	Travel guides	11	Architectural facilities	Declarative sentences	Not expand	11	UGC	21874	244	No narration	Song	Vertical screen	No	18686	1606	3189	5210
26	#Taiping Mountain Villa #Outing Season #The look of summer #Leisure and vacation #Xi'an Summer Resort Strategy #Up the hot list @DOU+ Assistant	Travel guides	7	Travel shopping	No title	Not expand	16	UGC	28838	510	Voiceover+Subtitles	Absolute music	Vertical screen	Yes	2	1	1e-07	1e-07
27	??Friends gather in Xi'an by chance, praise Xi'an?? Chang'an Twelve Hours theme street #Friends gather in @You Yuan You Ju @You Yuan, lead you to Chengdu	Scenic montages	30	Architectural facilities	Declarative sentences	Not expand	124	OGC	19895	3424	No narration	Song	Horizontal screen	No	36	1e-07	1e-07	1e-07
28	Wish to be swept into the cool breeze of summer, the undulating lakes, the gentle sunset, and the embrace of the Green Mountain. #Green Mountain #Cool off in summer #A great place to cool off in Xi'an #Shaanxi Beautiful Recommendation Officer #Xi'an Tourism	Scenic montages	16	Natural landscapes	Declarative sentences	Not expand	30	OGC	71803	182	No narration	Song	Horizontal screen	Yes	342	12	25	20
29	#Find Xi'an homestays, quality ones, check here! #Xi'an Homestay Group Purchase #Xi'an Travel Guide #Homestay #Up the hot list @DOU+ Assistant	Travel recommendations	5	Travel shopping	Imperative sentences	Not expand	14	UGC	28838	510	Subtitles	Absolute music	Vertical screen	No	3	1	1e-07	1e-07
30	Qinling Wild Animal Zoo has launched a big promotion, 99 for two adults and two children, hurry up and stock up! #Wildlife Close-up #Zoo #Xi'an Wild Animal Zoo #Where to go on weekends #A great place for children to play	Travel recommendations	10	Animals and plants	Imperative sentences	Not expand	18	UGC	26595	506	Voiceover+Subtitles	Absolute music	Vertical screen	Yes	32	3	7	2
31	99 group buy for 2 adults and 2 children at Qinling Wild Animal Zoo tickets #Wild Animal Zoo Travel Guide #Xi'an Qinling Wild Animal Zoo Travel Guide #Self-driving tour of the Wild Animal Zoo #Xi'an Wild Animal Zoo #Xi'an May Day Must-visit Zoo Recommendation @TikTok Assistant @I Want to Be Popular	Popular science information	6	Animals and plants	Declarative sentences	Not expand	4	UGC	8892	553	Voiceover+Subtitles	Absolute music	Vertical screen	Yes	89	30	22	39
32	When you come to Xi'an, you must wear Hanfu and visit the Great Wild Goose Pagoda, Tang Dynasty Night City #Huachang Chang'an Hanfu Library #Xi'an Hanfu Recommendation #Hanfu Experience Hall #National Style and Ancient Aesthetics #Dreaming Back to the Tang Dynasty	Travel recommendations	13	Human activities	Exclamatory sentences	Not expand	30	UGC	34816	177	Voiceover+Subtitles	Absolute music	Vertical screen	Yes	115	3	1	6
33	Early exploration of the museum! The sports experience at home in Xi'an is new this summer! Come to the "Ice and Snow World" at Xingfu Forest Belt and the swimming pool for a cool summer.	Popular science information	35	Architectural facilities	Exclamatory sentences	Not expand	146	OGC	830497	9893	Live narration	Song	Horizontal screen	No	39	1	8	2
34	#Family Travel Good Place Summer is hot, come to Xi'an Happy Valley Maya Beach to play water! #Xi'an Happy Valley Maya Beach #Summer is to play water #Where to go on weekends #The way summer should be @DOU+ Go Popular	Travel recommendations	10	Human activities	Imperative sentences	Not expand	14	UGC	20563	1365	Voiceover+Subtitles	Song	Vertical screen	No	9	7	1	2
35	Just now, Xi'an has launched a 4-major scenic spots for only 349, including Tang Dynasty Peony Garden, Xi'an Bell Tower, Xi'an Drum Tower, and the Everlasting Love performance, such a great deal, hurry up and buy! #Xi'an	Popular science information	6	Architectural facilities	Imperative sentences	Not expand	11	UGC	2346	1582	Voiceover+Subtitles	Absolute music	Vertical screen	Yes	3	1e-07	1e-07	1e-07
36	#Cat Museum Xi'an #Family Travel Good Place #A great place for children to play #Weekend Activities #Petting Cats Come and pet the cats, dear little ones who love cats!	Travel recommendations	21	Animals and plants	Imperative sentences	Not expand	33	UGC	75445	166	Voiceover+Subtitles	Song	Vertical screen	Yes	21	1e-07	5	6
37	High-end Hanfu experience rush ~ #Hanfu Experience Hall #Follow TikTok to explore stores #Huachang Chang'an Hanfu Library #Xi'an Hanfu Recommendation #Xi'an Hanfu Photography Spot	Travel recommendations	17	Travel shopping	Imperative sentences	Not expand	23	UGC	16515	517	Voiceover+Subtitles	Song	Horizontal screen	Yes	214	6	2	5
38	Give me a day, and you will get a thousand years back #Everlasting Love #A must-see performance in Xi'an tourism #The first stop of graduation travel in Xi'an #Everlasting Love performance #A once-in-a-lifetime visual feast	Travel records	20	Human activities	Declarative sentences	Not expand	67	UGC	26368	628	Voiceover+Subtitles	Absolute music	Horizontal screen	Yes	728	13	195	73
39	##Family Travel The Sichuan-Tibet Line Journey, the first stop is Xi'an. @Director Wang of (Yingxin Beauty Industry)	Travel records	31	Architectural facilities	Declarative sentences	Not expand	88	PGC	14683	837	Voiceover+Subtitles	Song	Vertical screen	Yes	473	126	47	20
40	The Cat Museum is located on the 5th floor of Longshouyuan Impression City, and it's really fun here. Hurry up and bring your little one! #Cats #Cat Petting #A great place for family play #Cat Museum Xi'an	Travel recommendations	13	Animals and plants	Imperative sentences	Not expand	22	UGC	34816	177	Voiceover+Subtitles	Absolute music	Horizontal screen	Yes	44	1e-07	3	6
41	#Terracotta Warriors Took a history lesson in Xi'an! Heart-shaking ❤️??	Travel records	18	Human activities	Exclamatory sentences	Not expand	38	PGC	106474	256	Subtitles	Song	Vertical screen	No	1080	242	3	11
42	Here's the 3-day summer vacation itinerary for Xi'an! #Xi'an Travel #Travel Recommendation #Xi'an Travel Guide #Xi'an Travel Guide is Here #Xi'an	Travel guides	73	Architectural facilities	Exclamatory sentences	Not expand	97	UGC	250086	79	Voiceover+Subtitles	Absolute music	Horizontal screen	No	70	6	12	39
43	Have you ever seen a campsite where you can play stand-up paddleboarding and kayaking in a huge forest lake in Xi'an? #Xi'an Weekend Recommendations #Kayaking #Xi'an Campsite Recommendations #Family Outdoor Activities #Muyu Forest @Muyu Forest Outdoor Campsite	Travel recommendations	24	Natural landscapes	Interrogative sentences	Not expand	35	UGC	109089	569	Voiceover+Subtitles	Song	Horizontal screen	Yes	2221	15	33	33
44	The best way to maintain health is to get involved in flowers and grass! #Hot Spring B&B #Family Play Destinations #Xi'an Local #Team Building Gathering	Scenic montages	5	Travel shopping	Exclamatory sentences	Not expand	16	PGC	15958	229	Voiceover	Absolute music	Vertical screen	No	4	1e-07	1e-07	1e-07
45	#Xi'an #Daming Night City Sculpture of Wu Hou Xing Cong: The one in the center is the only female emperor in Chinese history - Empress Wu Zetian. This group of sculptures is based on the blueprint of "Empress Xing Cong" by the Tang Dynasty painter Zhang Xuan, connecting between the Zhen Guan Square and Kaiyuan Square, inheriting the prosperity of Zhen Guan and initiating the prosperity of Kaiyuan…	Popular science information	10	Architectural facilities	Declarative sentences	Expand	39	UGC	26965	2014	Subtitles	Absolute music	Vertical screen	No	28	40	1e-07	1e-07
46	When you come to Xi'an, you must see the Summer Night of the ancient city wall and feel the wind blowing from the bright city wall. #Creative Inspiration #Meet the Ancient City Night #Douyin Assistant	Scenic montages	6	Architectural facilities	Exclamatory sentences	Not expand	27	UGC	24090	744	No narration	Song	Vertical screen	No	703	200	58	30
47	The night session opens tomorrow, #Maya Beach Vital Music Party is waiting for you on the scene, #Xi'an Happy Valley Maya Beach Water Park #The standard of summer is to play water in Xi'an	Popular science information	25	Architectural facilities	Declarative sentences	Not expand	33	OGC	70970	628	No narration	Absolute music	Horizontal screen	No	216	76	134	39
48	Comic clouds appeared in the sky over Zhongnan Mountain·Nan Wutai! A healing sky paired with gorgeous clouds—this is the lovely look of a leisurely summer~#Zhongnan Mountain Nan Wutai #Meet New Xi'an #Every Frame is Love #Enjoy the View from the Mountain Top #Check In Together on the Beautiful Land	Scenic montages	9	Natural landscapes	Exclamatory sentences	Not expand	33	OGC	157339	2307	No narration	Absolute music	Horizontal screen	No	14	1e-07	1	1e-07
49	Nellie's Summer Group Buy is now available, a must-visit family fun park in Xi'an Datang Never Sleeps City #FunWithFamily #DouQuChildlikeHeart #SummerDischargeGuide #EasyParentingForSmarterKids #ExploringWithQingChao	Popular science information	13	Architectural facilities	Exclamatory sentences	Not expand	12	UGC	37468	651	Voiceover+Subtitles	Song	Vertical screen	Yes	6	1	1e-07	3
50	Fully booked reservations at Xi'an's trending chain Feile Esports Hotel – Check out the new branch! #EsportsHotel #Xi'an #NewOpening #Esports #ASUSNorthwest @FeiXiaoLe	Popular science information	37	Travel shopping	Declarative sentences	Not expand	126	OGC	28410	512	Live narration	Absolute music	Vertical screen	No	1350	9	2	3
51	Four major attractions in the ancient capital of Xi'an are available for just 349 yuan, hurry up and stock up! #Chang'an #Xi'an #Xi'an Everlasting Love #Xi'an Bell Tower	Travel recommendations	14	Architectural facilities	Imperative sentences	Not expand	19	UGC	14577	1025	Voiceover+Subtitles	Song	Horizontal screen	Yes	7	2	1e-07	1e-07
52	The Qinling Wild Animal Park has launched a special cooling festival ticket at 99 yuan for two adults and two children, which includes performances in the Shanglin Garden, cheaper than half price. You can enter the park at 4 pm in the afternoon. Let's go, kids! #Xi'an Qinling Wild Animal Park Travel Guide #Family-friendly attractions #Zoo #Close to wild animals	Popular science information	4	Animals and plants	Imperative sentences	Not expand	11	UGC	28535	1545	Voiceover+Subtitles	Song	Vertical screen	Yes	13	3	1e-07	1
53	99 yuan double-person cooling special discount ticket for Qinling Wild Animal Park, buy it without the need to cancel at any time, automatically refunded after expiration! #Xi'an Qinling Wild Animal Park Travel Guide #Family-friendly attractions #Close to wild animals #Where to go on weekends #Family-friendly places to play	Travel recommendations	5	Animals and plants	Imperative sentences	Not expand	9	UGC	17888	956	Subtitles	Absolute music	Vertical screen	Yes	21	16	3	3
54	Xi'an Camel Bell Legend Large-scale Scene Performance #Large-scale Scene Drama #Xi'an Travel #Xi'an Everlasting Love #Xi'an Travel Guide #Camel Bell Legend	Travel guides	18	Human activities	Declarative sentences	Not expand	46	UGC	30151	1355	Voiceover	Absolute music	Horizontal screen	No	15	2	1e-07	1e-07
55	#Cat Museum Xi'an #Family-friendly attractions If you don't know where to go for the weekend, look here, I have found a place to get close to animals #Fun	Travel guides	19	Animals and plants	Declarative sentences	Not expand	33	UGC	15089	461	Voiceover+Subtitles	Absolute music	Vertical screen	Yes	11	1e-07	1e-07	1e-07
56	The little kittens in the Cat Museum are so cute #Cat Museum Xi'an #Family-friendly attractions #Cute pets #Family-friendly attractions #CatCafe	Travel recommendations	14	Animals and plants	Exclamatory sentences	Not expand	28	UGC	14864	1548	Live narration	Song	Vertical screen	Yes	9	1e-07	3	1
57	Four attractions in Xi'an are here, hurry up and stock up, you can get a refund if you don't use it #Xi'an #Summer Fun Plan #Xi'an Travel #Travel Big Player	Popular science information	11	Architectural facilities	Imperative sentences	Not expand	15	UGC	29486	1776	Voiceover+Subtitles	Absolute music	Vertical screen	Yes	22	4	1e-07	1
58	Come to Xi'an for a trip during the summer vacation, the high-cost-performance hotel in the center of Xi'an is right next to the Bell Tower, a direct subway to the nightlife city, and the subway station is right at the door #Recommended summer vacation hotel #Hotel #Xi'an Travel Guide #Hotel Guide #Xi'an Travel	Travel recommendations	22	Architectural facilities	Imperative sentences	Not expand	25	UGC	37468	651	Live narration	Song	Horizontal screen	Yes	54	13	15	34
59	Xi'an Nairbao fun ~ #Fun family #TikTok fun #Summer Power Guide #Relaxing family outings make kids more skilled #Follow the youth to explore stores	Travel recommendations	7	Travel shopping	Imperative sentences	Not expand	9	UGC	16515	517	Voiceover+Subtitles	Absolute music	Horizontal screen	Yes	10	3	1	2
60	Beixiao Impression City is a great place to take kids out, you can have fun for a day with just a few dozen yuan #Where to go on weekends #Family-friendly attractions #Recommended Xi'an weekend attractions #CatCafe #Cat Museum Xi'an	Travel recommendations	12	Animals and plants	Declarative sentences	Not expand	21	UGC	31215	966	Voiceover+Subtitles	Absolute music	Vertical screen	Yes	603	22	260	36
61	Receiving Courtesies in Chang'an, 349 Xi'an 4 Attraction Package, #Receiving Courtesies in Chang'an# Xi'an Travel #Enjoy the Journey Festival #This store has a lot of repeat customers #Travel Recommendation Officer @DOU+ Assistant	Popular science information	11	Architectural facilities	Declarative sentences	Not expand	19	UGC	16356	1337	Voiceover+Subtitles	Absolute music	Vertical screen	Yes	2	1e-07	1e-07	1e-07
62	Light up Chang'an Night, enjoy the vibrant nightlife #2023CNEF Xi'an Station Come and capture the classic moments of the opening ceremony More exciting content continues today~	Popular science information	26	Human activities	Declarative sentences	Not expand	30	OGC	233610	3700	No narration	Absolute music	Horizontal screen	No	37	2	5	2
63	#Xi'an Travel Guide #Terracotta Army #Qianling #Wu Zetian	Travel guides	24	Architectural facilities	No title	Not expand	57	PGC	554042	91	Voiceover+Subtitles	Absolute music	Vertical screen	No	81	3	6	7
64	The Xi'an Great Wild Goose Pagoda's musical fountain is the first in Asia	Scenic montages	23	Architectural facilities	Exclamatory sentences	Not expand	333	UGC	102740	181	No narration	Song	Horizontal screen	No	21	2	1e-07	1e-07
65	Xi'an 4 Attraction Ticket Pack: Xi'an Everlasting Love + Tang Dynasty Guanrong Garden + Xi'an Bell Tower and Drum Tower. #Daming Nocturnal City #Xi'an #Xi'an Travel #Xi'an Travel Guide	Travel guides	10	Human activities	Declarative sentences	Not expand	15	UGC	12584	1359	Voiceover+Subtitles	Song	Vertical screen	Yes	6	5	2	1e-07
66	Qinling Zoo is hosting an event! Two-person July cooling tickets for only 99 yuan, and you can also bring two children under 1.2 meters tall. Plan it for the holidays, let's arrange it for the kids!????#Xi'an Qinling Wild Animal Park Travel Guide #Family Fun Destination #Travel Recommendation Officer #Great Place for Kids #Where to Go on the Weekend	Popular science information	10	Travel shopping	Imperative sentences	Expand	15	UGC	15697	1010	Voiceover+Subtitles	Absolute music	Vertical screen	Yes	34	22	2	4
67	#Location List Traffic Competition #Follow Me to Travel #Ancient Capital Chang'an #Thirteen Dynasties Ancient Capital Xi'an #Guided Tour	Popular science information	1	Human activities	No title	Not expand	105	PGC	13268	536	Live narration	Song	Vertical screen	No	114	12	13	8
68	Walk for fifty minutes, wait for more than an hour, just to capture a few seconds of the Bell Tower lighting up. It's not easy to take these shots, give me some encouragement. ❤️❤️❤️#Travel Recommendation Officer #My Travel Footprints #Xi'an Bell Tower	Travel records	3	Architectural facilities	Imperative sentences	Not expand	9	UGC	14864	564	Subtitles	Absolute music	Vertical screen	No	204	108	4	3
69	Today is June 30th, Friday, the last day of June, good morning! May you bid farewell to the troubles of June and welcome the beauty of July. May the years be kind to us both, and may all our efforts yield good results! Keep up the good work! #Travel Recommendation Officer #Follow Me to Travel #Mid-Year Travel Season Not to Be Missed #Recommended Xi'an Attractions	Scenic montages	15	Architectural facilities	Exclamatory sentences	Expand	22	UGC	38707	62	Subtitles	Song	Vertical screen	No	90	12	6	7
70	Xi'an Qinling Wild Animal Park [Double Ticket] 99 yuan to grab the zoo cooling festival, hurry up at the lower left corner to stock up! #Wild Animal Park Travel Guide #Where to Go on the Weekend #Xi'an Wild Animal Park @DOU+ Trending	Popular science information	7	Animals and plants	Imperative sentences	Not expand	9	UGC	27196	631	No narration	Song	Vertical screen	Yes	24	1e-07	1e-07	1e-07
71	Here in Xi'an! Fun, love to play, and I'll come back next time! At any paper cup drink in stores nationwide (excluding Shaanxi Province), you can find a scratch-off area on the cup. Scratch along the dashed line to participate in the "Chahua's Chang'an Scratch Card" event. You have a chance to win a free Xi'an double trip! Inhale some good luck?? The next batch of travel is expected in late July,…	Travel records	29	Architectural facilities	Exclamatory sentences	Expand	36	OGC	15984	275	Voiceover+Subtitles	Song	Vertical screen	No	34	4	5	1e-07
72	Recommended Xi'an hotels, hotels suitable for family travel, must-stay hotels in Xi'an, convenient transportation hotel recommendations #High-value hotel recommendations #Summer vacation must-visit resort hotel recommendations #Hotel #Summer fun plan #Xi'an hotel recommendations	Travel recommendations	23	Architectural facilities	Declarative sentences	Not expand	30	UGC	37468	651	Live narration	Absolute music	Horizontal screen	No	49	4	11	18
73	Some say it's better than "The Ballad of the White Snake," what do you think? A must-see in Xi'an, "The Legend of the Camel Bell," with real camels performing live, hundreds of thousands of tons of water pouring down, the stage uses virtual and real techniques to be incredibly shocking #Live performance #Where to go on weekends #Visual feast #Spectacular live performance #Xi'an travel guide	Travel guides	1	Architectural facilities	Interrogative sentences	Expand	9	UGC	29837	1629	Subtitles	Absolute music	Vertical screen	Yes	10	4	8	3
74	Xi'an Huaxia Cultural and Tourism Ocean Park #A great place for family fun #Where to go on weekends #Travel recommendation officer #Beautiful time with children #Group purchase discount price	Travel recommendations	5	Travel shopping	Declarative sentences	Not expand	5	UGC	11974	3233	Subtitles	Absolute music	Vertical screen	Yes	3	1e-07	1	1e-07
75	Shaanxi Wild Animal Park for two people at 99 yuan, free for children under 1.2 meters, hurry up and stock up #Shaanxi Wild Animal Park travel guide #Where to go on weekends #Family fun destination #Recommended Xi'an weekend destination #Close to wildlife	Travel recommendations	10	Animals and plants	Imperative sentences	Not expand	18	UGC	31215	966	Voiceover+Subtitles	Absolute music	Vertical screen	Yes	150	33	38	72
76	Xi'an Everlasting Love, a performance that must be seen in a lifetime #The Legend of the Camel Bell #Everlasting Love #Chang'an Twelve Hours #Xi'an travel must-see performance #First stop for graduation travel in Xi'an	Scenic montages	13	Human activities	Declarative sentences	Not expand	27	UGC	26142	1585	Voiceover+Subtitles	Absolute music	Vertical screen	Yes	80	8	11	4
77	In Xi'an, you can also enjoy the freedom of water within the third ring! It's at the Huaxia Cultural and Tourism Water World! The benefits are at the lower left corner! Hurry up! No time to lose! #Family fun destination #Popular water park recommendations #Let's play water #A great place to take children for a walk #Summer in Xi'an @Douyin assistant	Travel recommendations	3	Architectural facilities	Exclamatory sentences	Expand	10	UGC	15517	318	Subtitles	Song	Vertical screen	Yes	29	7	1e-07	3
78	Welcome to Chang'an 349 yuan Xi'an 4 attraction ticket set #Travel well festival #Xi'an travel #Xi'an attractions	Popular science information	9	Human activities	Declarative sentences	Not expand	16	UGC	11360	4251	Voiceover+Subtitles	Absolute music	Vertical screen	Yes	3	1e-07	1	1e-07
79	Who hasn't been to the Xi'an Shaanxi Wild Animal Park? Don't miss the 99 yuan double ticket this summer, and you can also bring two children under 1.3 meters tall! #Family fun destination #A great place to take children for a walk #Summer fun plan #Zoo #Xi'an Shaanxi Wild Animal Park	Travel recommendations	3	Animals and plants	Imperative sentences	Not expand	6	UGC	19462	1639	Voiceover+Subtitles	Absolute music	Vertical screen	Yes	31	4	5	8
80	Here, let you fall in love with life again, the White Deer's Spirit nourishes all things, with the wind of a king overlooking the eight hundred miles of the Qin Valley #Xi'an campsite recommendation #Travel recommendation officer #Recommended Xi'an hot打卡 place #Camping barbecue location recommendation #Where to go on weekends	Travel records	32	Human activities	Declarative sentences	Not expand	55	PGC	12588	144	Voiceover+Subtitles	Song	Vertical screen	Yes	94	34	2	6
81	Stay at Sheraton, and you will receive a Maya Beach Water World gift, which is simply a great deal! #High-value hotel recommendations #Sheraton #High-tech Sheraton #Xi'an hotel recommendations #Hotel accommodation	Travel recommendations	18	Architectural facilities	Exclamatory sentences	Not expand	25	UGC	84903	386	Voiceover+Subtitles	Absolute music	Horizontal screen	Yes	15	6	2	1
82	The fountain is stunning, the commentary is excellent, the grandeur is powerful. Xi'an is really perfect for someone like me who is interested in the history of the Qin and Han dynasties, and the Tang Dynasty. Kudos! 😊	Travel records	3	Architectural facilities	Exclamatory sentences	Not expand	22	UGC	11337	401	No narration	No music	Horizontal screen	No	21	1e-07	1e-07	1e-07
83	Life new experience, a flight around the Qinling Mountains, so much fun! #Xi'an local #Great place for family play #Xi'an weekend destination #Couples' date spot #Ideal for family travel @Tian Lang Aviation Flight Camp @Dream Flight Officer Zuo Zuo	Travel guides	14	Architectural facilities	Exclamatory sentences	Not expand	37	UGC	77124	219	Live narration	Absolute music	Vertical screen	Yes	1852	39	465	28
84	First day of Xi'an travel and food: the Great Wild Goose Pagoda, Tang Dynasty Night City #Travel Diary #The meaning of travel #Tang Dynasty Night City #Great Wild Goose Pagoda	Travel records	22	Architectural facilities	Declarative sentences	Not expand	70	OGC	7309	805	No narration	Song	Horizontal screen	No	20	1	1e-07	1
85	Check in Xi'an City Wall, feel the grandeur of ancient architecture! #Xi'an City Wall #Xi'an tourism #Travel recommendation officer	Travel records	29	Architectural facilities	Exclamatory sentences	Not expand	55	UGC	41919	935	No narration	Absolute music	Vertical screen	No	67	19	1e-07	1
86	The Qinling Wild Animal Park, a favorite place for children, has big promotions for the summer vacation! 99 yuan for two adults and two children (under 1.2 meters), including the fantastic Malus spectabilis, exciting equestrian acrobatics performances, sightseeing buses, and an oceanarium. Prices are rising at any time, so hurry up and stock up! You can always cancel and get a refund if you can't…	Popular science information	8	Animals and plants	Imperative sentences	Expand	8	UGC	29307	1370	Subtitles	Song	Vertical screen	Yes	21	3	1e-07	1
87	Come to Xi'an's Houshan, a substitute for the seaside, feel the sea breeze here, and experience the bustling night market of Houshan. #Xi'an #Night view ?? #Xi'an tourism #Night tour	Scenic montages	11	Architectural facilities	Declarative sentences	Not expand	81	UGC	30151	1355	Subtitles	Song	Horizontal screen	No	24	1e-07	1e-07	1e-07
88	#Shaanxi Xi'an #Xi'an #Xi'an City Wall #Moat #The original scenery of the hometown Come to the Xi'an ancient city wall and feel the cool breeze along the moat in summer. The scenery here will enchant you	Scenic montages	5	Natural landscapes	Imperative sentences	Not expand	24	UGC	24290	726	No narration	Song	Vertical screen	No	349	57	16	14
89	Don't worry about bringing children, come here and have fun to the fullest. Moreover, now it's 99 yuan for one adult and one child, hurry up! #Xi'an discovery #Summer must-have #Advertisement	Travel guides	29	Human activities	Imperative sentences	Not expand	31	UGC	128827	203	Voiceover+Subtitles	Song	Horizontal screen	Yes	1085	79	110	108
90	One of the favorite streets in Xi'an CityWalk?? #citywalk #Where to go on weekends #Seeking the hustle and bustle of the city #Xi'an discovery #Recommended Xi'an hot spots @DOU+ Assistant	Travel guides	16	Architectural facilities	Exclamatory sentences	Not expand	17	UGC	42639	320	Subtitles	Song	Vertical screen	No	5180	679	3542	1632
91	#Shaanxi beautiful recommendation officer How to handle the situation where tickets for the Shaanxi History Museum in Xi'an can't be booked, and how to book tickets? Xi'an Shaanxi History Museum ticket reservation guide #Shaanxi History Museum travel guide #Shaanxi History Museum check-in #Xi'an travel guide #Recommended Xi'an tourist attractions	Travel guides	3	Architectural facilities	Interrogative sentences	Expand	42	UGC	27932	319	Voiceover+Subtitles	Absolute music	Vertical screen	No	114	11	31	109
92	Four-day three-night Xi'an travel guide for my friends #Xi'an travel guide #Xi'an travel check-in @Douyin Hotspot Treasure	Travel guides	33	Architectural facilities	Declarative sentences	Not expand	67	UGC	212900	683	Voiceover+Subtitles	Song	Vertical screen	No	418	59	179	249
93	99 yuan, enjoy over 40 attractions big and small all day long #Xian's Shop Exploration #Where to go on weekends #Advertisement	Popular science information	25	Human activities	Declarative sentences	Not expand	28	UGC	95685	365	Live narration	Absolute music	Vertical screen	Yes	1334	60	113	103
94	This holiday, have a flying experience with your special someone! #Xian Discovery #Travel Recommendation Officer #Summer Necessities #Outdoor Camping #Paragliding Flying Experience @Tian Lang Aviation Flying Camp @Dream Flying Officer Zuo Zuo	Travel guides	25	Architectural facilities	Imperative sentences	Not expand	36	UGC	522355	1370	Live narration	Absolute music	Vertical screen	Yes	2027	44	595	40
95	Thousand-year-old capital Chang'an #Travel Recommendation Officer #Great place for family fun #Crowded and too lively #Recommendations for Xi'an tourism #Keep the passion and head towards the mountains and seas	Scenic montages	1	Human activities	Declarative sentences	Not expand	15	UGC	24250	194	No narration	Absolute music	Vertical screen	No	99	6	2	9
96	This summer, it's a must to take the kids to the Xi'an Qinling Wild Animal Zoo #Douyin Group Purchase Discount #Close to Wild Animals #Zoo #Qinling Wild Animal Zoo #Summer Fun Plan	Travel recommendations	12	Animals and plants	Imperative sentences	Not expand	19	UGC	133001	1474	Voiceover+Subtitles	Song	Vertical screen	Yes	54	9	15	25
97	At the bustling Daming Night City performance venue, the beautiful Caichun sister is dancing gracefully, truly beautiful! #Travel Recommendation Officer #Daming Night City #Scenic Spot Check-in	Scenic montages	2	Human activities	Exclamatory sentences	Not expand	8	UGC	1160396	504	No narration	Song	Vertical screen	Yes	3319	236	299	233
98	Starting the first day of the summer vacation, experiencing the spectacle of the Silk Road #Camel Bell Legend #A must-see performance in Xi'an tourism #The first stop of graduation travel in Xi'an #Cultural tourism #Live performance	Travel records	19	Human activities	Exclamatory sentences	Not expand	44	UGC	26368	628	Live narration	Song	Horizontal screen	Yes	813	20	132	72
99	Stay here in Xi'an during the summer vacation, it's close to the South Gate, over 100 yuan per night, book in advance, please! #Xi'an Travel Guide #Recommended Places to Go in Xi'an on the Weekend #Recommended Attractions in Xi'an #Recommended Hotels in Xi'an #Recommended Scenic Spots to Visit in Xi'an	Travel recommendations	10	Travel shopping	Imperative sentences	Not expand	21	UGC	31215	966	Voiceover+Subtitles	Absolute music	Vertical screen	No	765	43	292	187
100	Just a short distance from the Great Wild Goose Pagoda, there's a Hanfu experience store with exquisite makeup, hair accessories, and clothing! It's such a great deal! The baby doesn't have to go far, just come here! #Xi'an Hanfu Makeup and Dressing #Hanfu Experience Hall #Xi'an Hanfu Photography Spot #Go Out in Hanfu #Wear Hanfu and Walk the World	Travel recommendations	37	Human activities	Exclamatory sentences	Not expand	298	UGC	69058	1246	Live narration	No music	Horizontal screen	Yes	190	111	12	20
101	This is the most beautiful inn located on Hui Min Street, hidden from the world, with a fresh rural style. Do you like it? #NotWillingToLeaveChang'an #ShallowSmileMedia #XianTravelGuide #XianHotelRecommendation #TravelWellFestival	Travel recommendations	29	Travel shopping	Interrogative sentences	Not expand	32	UGC	4967	1178	Live narration	Song	Horizontal screen	No	14	3	1	2
102	There's no need to climb the Great Wild Goose Pagoda; taking photos here for the gram is enough! #Travel Recommendation Officer #Daming Dynasty Night City #Xian Tourism #Travel Guide	Travel guides	11	Human activities	Exclamatory sentences	Not expand	37	UGC	38466	33	Live narration	Absolute music	Vertical screen	No	2274	182	615	1687
103	Let the children have a unique summer #Xi'an Summer Camp #Summer Camp #Xi'an Camp #Family Fun Destination #Quality Development @Xingyi Children's Summer Camp	Travel guides	17	Travel shopping	Imperative sentences	Not expand	33	UGC	18551	1128	Live narration	Song	Horizontal screen	Yes	1161	5	5	1e-07
104	Xi'an, a place that's hard to let go of, a place where you don't want to leave once you come! This summer, another 200 million people are coming to Xi'an! #Travel Recommender #Travel Big Player #Xi'an Travel Guide	Scenic montages	5	Architectural facilities	Exclamatory sentences	Not expand	15	UGC	146427	151	Subtitles	Song	Vertical screen	No	978	160	145	111
105	Don't say there's nowhere to play on weekends off from school, a family of three can have a great time here all day! Hurry up and grab it from the lower left corner! #Xi'an Discovery #Where to Go on the Weekend	Travel guides	22	Human activities	Imperative sentences	Not expand	33	PGC	285257	858	Live narration	Absolute music	Vertical screen	Yes	6133	64	128	105
106	Choose one from the Terracotta Warriors + The Legend of Camel Bell / The Everlasting Love #Xi'an Travel #Travel Recommender #Travel Big Player #Terracotta Warriors Museum #The Legend of Camel Bell Live Show	Travel guides	20	Human activities	Declarative sentences	Not expand	34	OGC	9776	193	Voiceover+Subtitles	Absolute music	Vertical screen	No	5	1	1	2
107	The season for appreciating lotus flowers is here! The lotus flowers in Xi'an are blooming wildly! #Summer Lotus #Xi'an #Lotus Flowers at Lianghu Park #Wangmang's 1000-acre Lotus Field	Travel guides	16	Animals and plants	Exclamatory sentences	Not expand	27	UGC	244122	520	Voiceover+Subtitles	Absolute music	Vertical screen	Yes	111	8	28	39
108	Parents of children who want to go to a summer camp in Xi'an, quickly read this article! #Travel #Xi'an #Summer Camp #Itinerary	Travel guides	45	Architectural facilities	Imperative sentences	Not expand	99	OGC	1881045	18500	Live narration	Absolute music	Vertical screen	No	30	1	6	5
109	#Xi'an B&B Group Purchase #Xi'an Travel Guide for Spring Festival #The First Trip of 2023 #100 Ways to Love Yourself #Travel Festival	Travel guides	5	Architectural facilities	No title	Not expand	15	UGC	1226	504	Subtitles	Song	Vertical screen	No	1	1e-07	1e-07	1e-07
110	Definitely join a summer camp with your child this summer! #Xi'an Summer Camp #Summer Camp #Xi'an Camp #Camp Education #Study Travel @Xingyi Children's Summer Camp	Travel recommendations	28	Natural landscapes	Imperative sentences	Not expand	43	UGC	89983	493	Voiceover+Subtitles	Absolute music	Horizontal screen	Yes	69	5	1	1
111	The peak of summer is here, it's the best time to appreciate lotus flowers in Xi'an! Come and take photos at your favorite lotus appreciation spots (Source: Xi'an Cultural and Tourism Voice)	Scenic montages	14	Animals and plants	Imperative sentences	Not expand	46	OGC	830497	9893	Voiceover	Song	Vertical screen	No	24	1e-07	4	1
112	When you come to the Bell Tower, you must go to this bar #PLAYHOUSE Xi'an #Dancing #Graduation Trip #This is the Entertainment Ancient Capital @Entertainment Ancient Capital	Travel recommendations	9	Human activities	Exclamatory sentences	Not expand	22	UGC	27225	479	Live narration	Absolute music	Vertical screen	Yes	207	33	25	33
113	Where to go in Xi'an! Houhai's Trunk Market #Xi'an Houhai #Xi'an Local	Travel guides	24	Travel shopping	Interrogative sentences	Not expand	39	UGC	859466	147	Voiceover+Subtitles	Absolute music	Vertical screen	No	168	31	154	18
114	Xi'an's Little Sanya, Chang'an Park is too beautiful. Come and take a photo with your little pet! #Xi'an Little Sanya #Xi'an Chang'an Park #Chang'an Park #Xi'an Travel Recommendation #Family Travel Destination @Shaanxi Travel HiGO	Travel guides	14	Architectural facilities	Imperative sentences	Not expand	27	UGC	26595	506	Voiceover+Subtitles	Song	Vertical screen	Yes	28	3	1	2
115	Maanshan Daily Press Summer Camp recruitment has begun! The Xi'an route is waiting for you to join for a 5-day and 4-night trip.	Popular science information	30	Architectural facilities	Exclamatory sentences	Not expand	48	OGC	404276	5025	Voiceover+Subtitles	Song	Vertical screen	No	26	5	3	4
116	Xi'an star baby strolling spot, Disney parent-child paradise, Nairbao big welfare comes, 396 for one adult and one child to enjoy twice, redemption package includes a 50 yuan meal voucher. The biggest summer welfare is definitely stockpiled! #Fun Sharing Parent-child #Shake Fun Childlike Heart #Summer Power-off Guide #Relaxed Strolling Makes the Child Even Better #Follow the Youth Trend to Explor…	Popular science information	19	Architectural facilities	Imperative sentences	Expand	27	UGC	17888	956	Voiceover+Subtitles	Absolute music	Vertical screen	Yes	28	11	5	3
117	Daming Night City's traditional Hanfu costume props are now only 99 yuan! #Daming Night City Treasure Hanfu Pavilion# A must-visit Hanfu experience in Xi'an! #Sweet Sister# Xi'an Tourism #Douyin Entertainment Strategy	Popular science information	8	Travel shopping	Exclamatory sentences	Not expand	25	UGC	33901	1540	Live narration	Absolute music	Vertical screen	Yes	20	1	1	4
118	Where to go for the weekend #WeekendActivities #FamilyEntertainment #Ecological challenge in Xi'an #WangXiaoXi @Xi'anEcologicalEnvironment	Popular science information	21	Natural landscapes	No title	Not expand	52	UGC	39749	431	Live narration	Absolute music	Horizontal screen	No	854	15	3	1e-07
119	Xi'an Nairbao has launched an event, hurry up and bring your kids to play! #Fun Parenting #Jokeful Childhood #Summer Power-Up Guide #Relaxed Strolling Makes Kids Even Better #Follow the Youth Trend to Explore Stores	Popular science information	9	Human activities	Imperative sentences	Not expand	11	UGC	29837	1629	Voiceover+Subtitles	Song	Vertical screen	Yes	12	1e-07	1e-07	1e-07
120	Xi'an Nairbao has launched a new activity! #Fun Parenting #Jokeful Childhood #Summer Power-Up Guide #Relaxed Strolling to Make Kids Even Better #Follow the Youth Trend to Explore Stores @Local Promotion Assistant	Popular science information	10	Architectural facilities	Declarative sentences	Not expand	10	UGC	51068	664	Voiceover+Subtitles	Song	Vertical screen	Yes	1249	1	221	59
121	How to have fun in Xi'an with kids? Traveling with textbooks, summer parent-child tour, Xi'an 4-day 3-night travel guide #Travel Recommendation Officer #Xi'an Travel #Xi'an #Xi'an Travel Guide #Recommended Scenic Spots in Xi'an	Travel guides	67	Architectural facilities	Interrogative sentences	Not expand	222	UGC	92005	60	Live narration	Song	Vertical screen	No	96	10	20	40
122	Xi'an's Xiangzi Temple houses a "Yinmo Vacation Hotel" where you can enjoy the city wall's love view without air conditioning in summer	Travel recommendations	9	Architectural facilities	Declarative sentences	Not expand	21	UGC	154849	505	No narration	Absolute music	Vertical screen	No	155	9	3	3
123	Comrades, come here to spend your aerial holiday! @Tian Lang Aviation Flight Camp @Dream Flight Officer ZuoZuo #Xi'an #Aerial Perspective #Flight Camp #Recommended Place to Visit in Xi'an on the Weekend	Travel recommendations	18	Human activities	Imperative sentences	Not expand	42	UGC	63520	280	Live narration	Song	Vertical screen	Yes	1782	13	401	19
124	Don't stay indoors with the air conditioning on during summer! Go out and experience the beauty of nature instead! #EcologicalEnvironment #BeautifulScenery #ParkLakeSideScenery #DouyinCollectionOrder Ecological in Xi'an @Xi'anEcologicalEnvironment	Travel guides	23	Animals and plants	Exclamatory sentences	Not expand	60	UGC	52484	382	Live narration	Song	Horizontal screen	Yes	2066	31	106	56
125	Experience concert-level live music at Qujiang 118! #DaShen Creation Space #Xi'an Bar #Xi'an Nightlife #Bar Group Purchase #Tang Dynasty's Fuhuayuan	Travel recommendations	25	Human activities	Exclamatory sentences	Not expand	44	UGC	201979	717	Voiceover+Subtitles	Song	Vertical screen	Yes	2012	28	647	105
126	Look up to the clouds in love, and the clouds are sailing to the other shore. Come to Clouds Flying to enjoy the holiday life! @Tian Lang Aviation Flying Camp @Dream Flying Officer ZuoZuo #Xi'an Travel Recommendations #Xi'an Holiday Destinations #Flying Experience #Gliding Flight	Travel recommendations	24	Travel shopping	Imperative sentences	Not expand	43	UGC	200581	328	Live narration	Song	Vertical screen	Yes	1834	39	399	32
127	Now you can enjoy low-altitude flying in the Qinling Mountains in Xi'an, and see the beauty of Qinling at a glance! #Xi'an Discovery #Flying Base #Weekend Destinations #Where to Take Your Girlfriend #Tian Lang Aviation Flying Camp @Dream Flying Officer ZuoZuo	Travel guides	19	Architectural facilities	Exclamatory sentences	Not expand	32	UGC	166851	512	Live narration	Song	Vertical screen	Yes	2110	48	502	86
128	If you feel unhappy, set off! A spontaneous trip will make you forget all your troubles... #Because of Love, We Persist #Feel the atmosphere and beauty of nature #Travel Recommendation Officer #Make cycling a way of life #My Travel Diary	Travel recommendations	7	Natural landscapes	Exclamatory sentences	Not expand	15	UGC	20612	876	No narration	Absolute music	Vertical screen	No	550	114	1e-07	2
129	This little courtyard encompasses all the happiness I had this summer #Courtyard Moments #Barbecue Camping #Xi'an Discovery #Cute Courtyard #Internet Celebrity Check-in Spot	Travel guides	24	Architectural facilities	Exclamatory sentences	Not expand	34	UGC	84903	386	Voiceover+Subtitles	Song	Horizontal screen	Yes	21	4	1e-07	1
130	Xi'an's Everlasting Love in conjunction with the Bell Tower and Drum Tower of Tang Dynasty's Fuhuayuan has launched a special offer for one ticket to play all! Hurry up and call your friends to rush in! #Good Travel Festival #Xi'an Everlasting Love #Tang Dynasty's Fuhuayuan #Family Travel Destinations #Xi'an Travel Recommendations	Travel guides	8	Human activities	Imperative sentences	Not expand	9	UGC	90730	8394	Subtitles	Absolute music	Vertical screen	Yes	4	1	1e-07	1e-07
131	The tickets here are: a four-scenic spot ticket, including: Xi'an Everlasting Love VIP Seat Adult Ticket, Tang Dynasty's Fuhuayuan, Xi'an Bell Tower, and Drum Tower. #Xi'an Travel #Xi'an Travel Guide #Xi'an Travel Check-in #Xi'an Food #Xi'an	Travel guides	8	Architectural facilities	Imperative sentences	Expand	12	UGC	24299	4202	Subtitles	Song	Horizontal screen	Yes	21	1	1	4
132	Experience the first-person perspective of driverless subway at 55 seconds in the video #Xi'an Metro Line 16 #Driverless Subway #Xi'an Travel #Travel Recommendation Officer	Travel guides	16	Architectural facilities	Declarative sentences	Not expand	91	UGC	1014648	66	Live narration	Absolute music	Vertical screen	No	1304	109	309	148
133	If the daytime Xi'an is respected and worshipped, then the night-time Xi'an must be relaxing and pleasant, because this ancient capital of 13 dynasties will only show its charm at night, and Tang Dynasty's Nocturnal City is the best symbol of this.	Scenic montages	1	Architectural facilities	Exclamatory sentences	Not expand	31	UGC	76	4	No narration	Song	Horizontal screen	No	13	1	1e-07	1e-07
134	#Family Travel Destinations #Xi'an Qinling Wild Animal Park #Close Encounter with Wild Animals #Xi'an Weekend Destinations Recommendation #Zoo	Travel recommendations	6	Animals and plants	No title	Not expand	12	UGC	34006	197	Voiceover+Subtitles	Song	Vertical screen	Yes	6	1	1e-07	1e-07
135	July 18th, "Happy Travel Group" Meet you in the ancient city of Xi'an?? Let's gather those who want to go to Xi'an ✌✌ #Travel Recommendation Officer #Douyin Travel Recommendation Officer #Wuhan Travel Recommendation Officer #Happy Travel Group @Douyin Assistant @DOU+ Trending	Popular science information	6	Architectural facilities	Imperative sentences	Not expand	15	PGC	39923	667	Subtitles	Song	Vertical screen	No	285	75	14	13
136	#Find Xi'an homestays, quality ones, check here! #Xi'an Homestay Group Buy #Xi'an Travel Guide #Homestay	Travel recommendations	5	Architectural facilities	Imperative sentences	Not expand	15	UGC	14171	2029	Subtitles	Absolute music	Vertical screen	No	10	5	1e-07	1e-07
137	The boundless night scenery begins to flourish, and all the beautiful scenes are in Chang'an. Nighttime in Xi'an, feel the other side of this thousand-year-old ancient city! (Source: Xi'an Cultural and Tourism Voice)	Popular science information	72	Architectural facilities	Exclamatory sentences	Not expand	121	OGC	830497	9893	Voiceover	Absolute music	Horizontal screen	No	24	1	2	3
138	Xi'an's best places to enjoy lotus flowers! The lotus flowers in Fengdong Lotus Garden have bloomed #Summer Lotus #Healing Scenery #Where to go on weekends #Douyin Metro Media @Xi'an Metro TV Media	Scenic montages	12	Animals and plants	Exclamatory sentences	Not expand	29	UGC	21112	120	Voiceover+Subtitles	Absolute music	Horizontal screen	No	675	26	74	20
139	Just now, Xi'an Nairbao has launched a summer LeLe card, 396 for one adult and one child, and you can play twice, and you also get a meal voucher. The location in the lower left corner of the video can be purchased in bulk #Fun Parenting #Douyin Fun #Summer Power Guide #Relaxing Stroller for Kids to Be More Skilled #Follow the Youth Trend to Explore Stores	Popular science information	8	Human activities	Declarative sentences	Expand	12	UGC	29935	2266	Voiceover+Subtitles	Absolute music	Horizontal screen	Yes	17	7	1e-07	2
140	Episode 1 | Summer is here, it's time to enjoy lotus flowers in Xi'an! Come to your favorite lotus flower checking-in spot to take photos for memories ~ #Thousand-Year Ancient Capital Cultural Tourism to New #Summer Fun in Xi'an	Scenic montages	14	Animals and plants	Imperative sentences	Not expand	46	OGC	157339	2307	Voiceover	Song	Vertical screen	No	58	1	1	5
141	[Xi'an Nairbao] #Fun Parenting #Douyin Fun #Summer Power Guide #Relaxing Stroller for Kids to Be More Skilled #Follow the Youth Trend to Explore Stores	Travel guides	6	Architectural facilities	No title	Not expand	13	UGC	27225	479	Voiceover+Subtitles	Absolute music	Vertical screen	Yes	8	1e-07	1e-07	1e-07
142	Xi'an Qinling Wild Animal Park also understands everyone, two adults and two children for only 99, and you can also watch performances. Hurry up at the lower left corner #Family Travel Good Place #Stroller Good Place #Zoo #Where to go on weekends #You can play with elephants at the zoo	Popular science information	7	Animals and plants	Imperative sentences	Not expand	7	UGC	19462	1639	Voiceover+Subtitles	Absolute music	Vertical screen	Yes	20	4	2	5
143	#Guazhou Station #Don't Make My Baby Hot #Nearby Food During the graduation season, you can camp and barbecue here for 79.9 yuan #Stroll in Xi'an	Travel guides	17	Travel shopping	Exclamatory sentences	Not expand	30	UGC	15567	2300	Voiceover+Subtitles	Absolute music	Vertical screen	Yes	83	1	1e-07	5
144	The mythical creatures have started their vacation, hurry to Miracle Farm to play with kids, and the night session is more fun and cooler! #Xi'an Parenting #Xi'an Parenting Paradise #Xi'an Farm #Xi'an Miracle Farm #Family Travel Good Place	Travel guides	5	Architectural facilities	Imperative sentences	Not expand	9	UGC	35138	3155	Voiceover+Subtitles	Absolute music	Vertical screen	Yes	2	2	1e-07	1e-07
145	Qinling Wild Animal Park has 99 animals, including two big and two small ones. It includes admission tickets, buses for the fierce animal area and grassland area, performances at the Fantasy Shanglin Garden, and a limited number available for quick stock-up! #Close to Wild Animals #A great place for family play #Xi'an Wild Animal Park #A great place for children to play	Travel recommendations	5	Animals and plants	Imperative sentences	Not expand	7	UGC	26595	506	Subtitles	Song	Vertical screen	Yes	23	1e-07	2	1e-07
146	Xi'an Travel Guide #Travel Recommendation Officer #The Great Wild Goose Pagoda Musical Fountain #Xi'an #Daming Night City	Travel guides	3	Architectural facilities	No title	Not expand	24	OGC	88032	205	No narration	Song	Vertical screen	No	63	20	7	17
147	The most beautiful inn in Xi'an, Cuiwei Inn, is located at Dongyi Street, Shangwang Village, Fengyukou. The environment is beautiful and the natural scenery is very pleasant. #This store is too good #Hotel and Inn Recommendation #Travel Recommendation Officer #Douyin Inn Season @Douyin Assistant	Popular science information	16	Architectural facilities	Exclamatory sentences	Not expand	25	UGC	18600	455	Live narration	Absolute music	Vertical screen	No	10	1e-07	1	2
148	The Xi'an World Music Festival is here, with many singers such as Pharaoh, Yang He Su, Hot Dog, and Jade. It is on July 15th and 16th for two days, so hurry up and bring your friends.	Popular science information	11	Human activities	Imperative sentences	Expand	12	UGC	33812	420	Voiceover+Subtitles	Song	Horizontal screen	Yes	9	3	1	3
149	The prosperity of the Tang Dynasty is truly stunning #Daming Night City #Xi'an #Tang Dynasty Prosperity #Xi'an Travel #Twelve Animals of the Tang Dynasty	Scenic montages	6	Human activities	Exclamatory sentences	Not expand	10	UGC	35914	2018	No narration	Absolute music	Vertical screen	Yes	128	1	1e-07	1
150	This hotel in Xi'an has a great location and view. Choosing it for a trip to Xi'an is the right choice. #High-value Hotel Recommendation #Travel Big Player #Xi'an Travel Guide #Stay in a Hotel #Popular Hotel	Travel recommendations	14	Architectural facilities	Exclamatory sentences	Not expand	22	UGC	112707	94	Voiceover+Subtitles	Absolute music	Horizontal screen	No	162	16	23	51
151	#Record Travel Footprints #2020, 2021 came to Xi'an for the night play #2020 came to Mount Hua and saw the world #The world is so big, I want to see it #Love life, love travel #My travel diary!	Travel records	7	Human activities	No title	Not expand	10	PGC	24312	794	Subtitles	Song	Vertical screen	No	20	3	1e-07	1e-07
152	[Xi'an Nairbao] 396 yuan for one adult and one child to play twice. Each time the package is redeemed, a 100 yuan off 50 yuan meal voucher is also given. #Fun Parenting #Douyin Fun Mind #Summer Power Guide #Relaxing Stroll to Make Kids More Skilled #Follow the Youth Trend to Explore Stores	Popular science information	14	Architectural facilities	Declarative sentences	Not expand	16	UGC	42125	253	Voiceover+Subtitles	Song	Horizontal screen	Yes	33	7	4	8
153	The mountainous scenery of Qinling and the culture of Guanzhong, with rich cultural and tourism resources, have made the rural inns of Xi'an successful. Each inn has its own characteristic architecture, and each inn cluster has a scale. They bring leisure to the city dwellers and security to the villagers. Cultural and tourism experts一致表示：“Inns as bridges connect the city and the countryside, mee…	Popular science information	20	Natural landscapes	Declarative sentences	Expand	19	UGC	2568	17100	No narration	Absolute music	Vertical screen	No	7	1e-07	1e-07	1e-07
154	Xi'an trip vlog - This is the first batch of winners in Chang'an coming to Xi'an! By purchasing any paper cup drink at any store (excluding stores in Shaanxi Province), you can participate in the scratch to win activity on the scratch card area of the cup. There is a chance to win a free Xi'an double trip! #Chat and Enjoy #Leisure Chat and Enjoy #Chat and Enjoy This is Chang'an #Xi'an Travel #Anc…	Travel records	44	Architectural facilities	Exclamatory sentences	Expand	60	OGC	15984	275	Live narration	Absolute music	Horizontal screen	No	71	23	23	2
155	So beautiful a big Xi'an, blue sky, white clouds, and boundless sky. I really love it #Douyin Collection Order EcoIN Xi'an @Xi'an Ecological Environment	Travel guides	23	Animals and plants	Exclamatory sentences	Not expand	59	UGC	235456	62	Live narration	Absolute music	Vertical screen	No	1206	19	7	5
156	Visit the Qinling Wild Animal Park during the summer vacation, single tickets are 69 yuan, two adults and one child for 99 yuan, hurry up and stock up, you can get a refund if you don't go #Zoo Observation Garden #Cute Pet Paradise #Great place for family fun #Weekend destination recommendation in Xi'an #Qinling Wild Animal Park Cooling Festival #Shaanxi, beautiful scenery	Travel recommendations	10	Animals and plants	Imperative sentences	Not expand	18	UGC	31215	966	Voiceover+Subtitles	Absolute music	Vertical screen	Yes	1798	297	939	695
157	Memories hidden in the Yisu Society, the oldest performing arts group in China, a popular spot for free check-ins, located at the northeast corner of the city wall, accessible by subway #Xi'an tourism #Yisu Society cultural district #Yisu Society #Xi'an travel recommendation #Where to go on weekends @Douyin assistant	Travel recommendations	39	Architectural facilities	Declarative sentences	Not expand	55	UGC	23561	23	Subtitles	Song	Vertical screen	No	13	7	1e-07	2
158	Have you decided where to take your children for the summer vacation? I recommend taking your children to ancient Xi'an, the capital of thirteen dynasties, to experience historical culture #Travel recommendation officer #Travel big player #Great place for family fun	Travel guides	7	Architectural facilities	Interrogative sentences	Not expand	38	OGC	665164	32	Voiceover+Subtitles	Absolute music	Vertical screen	No	45	2	4	11
159	Children's trip to Xi'an?? #Xi'an tourism check-in #Xi'an tourism #Terracotta Army #Travel #Great place for family fun	Travel records	80	Architectural facilities	Declarative sentences	Not expand	123	OGC	37384	474	Voiceover+Subtitles	Song	Vertical screen	No	77	6	1e-07	3
160	Hotel recommendations for summer tourism in Xi'an, Filin Hotel (Zhonglou Hui Min Street Store) #Xi'an tourism #Summer travel #Family hotel #Xi'an family hotel	Travel recommendations	19	Architectural facilities	Declarative sentences	Not expand	42	OGC	267497	129	Voiceover+Subtitles	Absolute music	Vertical screen	No	27	16	5	8
161	Hot spring courtyard in the rain #Hot spring inn #Great place for family fun #Where to go on weekends #Xi'an local	Travel records	3	Architectural facilities	Declarative sentences	Not expand	14	PGC	15958	229	No narration	Song	Vertical screen	No	7	3	1e-07	1e-07
162	#History Visit the ancient city of Xi'an, feel the thousand-year-old historical culture, stroll on the national treasure journey of thousand-year-old culture #Cultural tourism	Popular science information	1	Human activities	Imperative sentences	Not expand	127	PGC	1280950	443	Live narration	No music	Vertical screen	No	2141	80	101	109
163	Midsummer night in the ancient capital of Xi'an #Xi'an city wall #Moat #Night scenery #Beautiful or not, you decide	Scenic montages	2	Architectural facilities	Declarative sentences	Not expand	10	UGC	38685	982	No narration	Absolute music	Vertical screen	No	372	39	49	30
164	Overlooking the northern foot of the Qinling Mountains, Taiyi Chang'an Road, visiting the beautiful scenery of the Tang village in China, you must see it once @Tian Lang Aviation Flight Camp @Dream Flight Officer Zuo Zuo #Xi'an #Ba Shi De JOY #Aviation flight camp #Up there, there are arrangements	Travel guides	18	Architectural facilities	Exclamatory sentences	Not expand	43	UGC	206913	677	Live narration	Absolute music	Vertical screen	Yes	2003	21	495	23
165	Group purchase of Xi'an attractions #Travel recommendation officer #Xi'an tourism #Travel big player #Terracotta Army Museum #Camel Bell Legend	Popular science information	16	Architectural facilities	Declarative sentences	Not expand	48	OGC	9776	193	Voiceover+Subtitles	No music	Vertical screen	No	16	1	4	3
166	Xi'an couldn't sit still either and launched a set ticket for four major scenic spots for just 349 yuan. It's easy to break even by visiting just one place. The promotion is only available for a few days, so it's recommended to stock up first. If you don't go, you can get a refund. #Summer Fun Plan #Travel Festival #Twelve Hours of Chang'an #Xi'an Travel Guide #Dreaming Back to the Tang Dynasty	Popular science information	15	Human activities	Exclamatory sentences	Expand	16	UGC	50285	3180	Voiceover+Subtitles	Song	Horizontal screen	Yes	6	2	5	4
167	Xi'an can't sit still anymore, and has launched a set ticket for four major scenic spots, where you can easily recoup your costs by visiting just one place. It's better to stock up and not regret it, and you can get a refund if you don't need it. #Summer Fun Plan #Travel Festival #Dream of the Tang Dynasty #Xi'an #Treats of Chang'an	Popular science information	15	Human activities	Imperative sentences	Not expand	18	UGC	49837	3656	Voiceover+Subtitles	Absolute music	Horizontal screen	Yes	5	3	27	5
168	The night view of the Great Wild Goose Pagoda in Xi'an is really beautiful!	Scenic montages	7	Architectural facilities	Exclamatory sentences	Not expand	15	UGC	11985	7517	No narration	Absolute music	Vertical screen	No	38	2	1	1
169	The Bell Tower, as a landmark spot in the city center of Xi'an, is surrounded by so many places worth visiting. #Xi'an Travel Guide #Xi'an Food	Travel guides	36	Architectural facilities	Exclamatory sentences	Not expand	115	UGC	195131	151	Live narration	Song	Horizontal screen	No	888	84	195	549
170	This is a hidden gem campsite in Xi'an. You can arrange paddleboarding, kayaking, barbecue, hotpot, and even a children's playground. Why not arrange it now? #Recommended Camping and Barbecue Location #Douyin Outdoors Camping Season #Travel Festival #Having a great weekend is amazing!	Travel guides	28	Natural landscapes	Interrogative sentences	Not expand	33	UGC	87432	326	Voiceover+Subtitles	Song	Horizontal screen	Yes	905	16	376	225
171	Do you want to know what old Xi'an looks like? Don't miss the Yisu Cultural Street, a free attraction. #Xi'an Travel #Travel Guide #Free Attraction #Where to go in summer #Travel Festival	Travel guides	21	Architectural facilities	Interrogative sentences	Not expand	43	UGC	38466	33	Live narration	Absolute music	Vertical screen	No	278	45	26	73
172	Xi'an Nairbao 386, two tickets for one adult and one child, unlimited play for two visits, and 2 meal vouchers worth 100-50, valid for the summer. #Fun Parenting #Douyin Fun for Kids #Summer Power Guide #Relaxing Kids' Stroll Makes Kids More Skilled #Follow the Youth Trend to Explore Stores	Popular science information	11	Architectural facilities	Declarative sentences	Not expand	13	UGC	14718	2925	Voiceover+Subtitles	Absolute music	Horizontal screen	Yes	54	1	1e-07	1
173	Xi'an Qinling Wild Animal Park, two adults with two children watching animals and performances, marine performances for only 99, hurry up and stock up! #Zoo #Xi'an Qinling Wild Animal Park Travel Guide #Holiday Travel #Family Travel Good Place #Where to go on weekends	Travel recommendations	5	Animals and plants	Imperative sentences	Not expand	6	UGC	19462	1639	Voiceover+Subtitles	Absolute music	Vertical screen	Yes	2525	176	1205	1361
174	##Xi'an #Xi'an Travel #Xi'an Travel Guide Plan your summer travel in advance!	Travel guides	8	Architectural facilities	Declarative sentences	Not expand	25	OGC	88032	205	Subtitles	Song	Vertical screen	No	37	14	13	14
175	This should be the ceiling of Xi'an's designer hotels! #Lingkai Hotel #Popular Hotel #Bar #Hotel #Value-for-Money Hotel	Popular science information	34	Architectural facilities	Exclamatory sentences	Not expand	45	UGC	13768	196	Voiceover+Subtitles	Absolute music	Horizontal screen	Yes	27	1	3	8
176	Quest for Xi'an Two Flights 6-Day Tour #Meet Daqing Dou in Summer #Xi'an #Travel #Trip #Summer Vacation	Popular science information	4	Architectural facilities	Declarative sentences	Not expand	10	OGC	572526	5863	Subtitles	Song	Vertical screen	No	37	1	1e-07	2
177	Grab a card for Xi'an Paradise, including admission to 26 children's parks, a two-person ticket for one adult and one child. Hurry up! #Xi'an Card Play #Xi'an Amusement Park	Travel recommendations	18	Animals and plants	Imperative sentences	Not expand	22	OGC	1443382	9476	Voiceover+Subtitles	Absolute music	Vertical screen	No	24	1	1	1
178	Experience the elegance of Chang'an with a 4-scenic area ticket: Xi'an Everlasting Love VIP ticket for adults + Tanghuamen Garden + Xi'an Bell Tower + Drum Tower for only 349 yuan, hurry up and stock up! #Great Tang Dynasty #Tang Dynasty Night City #You should come to Xi'an at least once @Douyin Assistant	Popular science information	6	Architectural facilities	Imperative sentences	Not expand	14	UGC	17868	2082	No narration	Absolute music	Vertical screen	Yes	12	4	1e-07	1
179	Strive for excellence, build a good image, improve quality and efficiency to attract visitors. Cast your vote for the "Most Beautiful Scenic Area" in your mind ~ ??#Encounter New Xi'an #Ancient Capital Chang'an Often	Popular science information	19	Architectural facilities	Imperative sentences	Not expand	36	OGC	157339	2307	Subtitles	Absolute music	Horizontal screen	No	148	5	5	6
180	Let's have fun together! The new "Ice and Snow World" has been added to the Happy Forest Belt! #Witness Xi'an #Witness Say	Popular science information	38	Human activities	Imperative sentences	Not expand	69	OGC	217745	1212	Live narration	Absolute music	Vertical screen	No	209	12	53	16
181	VANZHONG GROUP #2023 Xi'an Contemporary Humanities and Arts Week The global theater belonging to Xi'an June 28-30, 2023, Times to Witness	Popular science information	19	Architectural facilities	Declarative sentences	Not expand	33	OGC	233610	3700	Subtitles	Absolute music	Horizontal screen	No	78	1	1	5
182	Be aware of the summer in Xi'an #Xi'an Guide #Cultural Tourism #Recommended Xi'an Scenic Spots @Douyin Assistant	Travel guides	1	Human activities	Imperative sentences	Not expand	79	UGC	213649	37	Live narration	No music	Vertical screen	No	3246	283	269	223
183	#Xi'an Tourism #Recommended Xi'an Scenic Spots	Travel guides	2	Human activities	No title	Not expand	326	UGC	678570	157	Live narration	No music	Vertical screen	No	5334	330	565	1492
184	Xi'an Nairbao is launching a big promotion, hurry up and stock up! #Fun Parenting #Douyin Fun Mindset #Summer Power Guide #Relaxing Stroller for Kids to Be More Skilled #Follow the Youth Trend to Explore Stores	Popular science information	14	Human activities	Imperative sentences	Not expand	22	UGC	66461	203	Voiceover+Subtitles	Song	Vertical screen	Yes	114	1	1e-07	2
185	The Orange Feather and Orange Bright Hotel by the South Gate City Wall is really great! #Hotel #High-value Hotel Recommendation #Douyin Group Purchase Discount #Hotel Strategy #Xi'an	Travel recommendations	17	Architectural facilities	Exclamatory sentences	Not expand	23	UGC	18542	1163	Voiceover+Subtitles	Absolute music	Vertical screen	No	20	4	4	8
186	Xi'an, a city full of charm and magic. Stroll through the cobblestone alleys, immerse yourself in the long history; visit famous scenic spots such as the Bell Tower, Drum Tower, and the Great Wild Goose Pagoda; taste traditional foods such as roasted meat buns and lamb buns; Xi'an will let you feel the eternal charm and vitality in the long history. #Xi'an #Parent-child Play Destination #Travel R…	Popular science information	1	Architectural facilities	Exclamatory sentences	Expand	7	OGC	53670	978	Subtitles	Absolute music	Vertical screen	No	41	12	1	9
187	Before, over 300 yuan for one play, now for 396 yuan, you can play twice, one big and one small. The ceiling of the Xi'an baby-strolling community, everyone hurry up to Nairbao to bring your little ones! #Fun Parenting #Jokeful Childhood #Summer Power-Up Guide #Relaxed Strolling Makes Kids Even Better #Follow the Youth Trend to Explore Stores	Travel recommendations	10	Travel shopping	Imperative sentences	Not expand	12	UGC	15697	1010	Voiceover+Subtitles	Song	Vertical screen	Yes	30	5	5	2
188	Now you can wear your favorite ethnic style even in Xi'an! This store is really friendly, and there are also many Hanfu for you to experience, including makeup and costumes! Hurry up! #Ancient Costumes #Ancient Style #Hanfu #Hanfu Experience Hall #Xi'an Hanfu Makeup and Costumes	Travel guides	12	Travel shopping	Exclamatory sentences	Not expand	30	UGC	45597	1111	Voiceover+Subtitles	Song	Horizontal screen	Yes	23	6	1	4
189	Mu Xi Ge Hanfu Hall, the new store opens at 88 yuan for Hanfu experience, makeup, and props (choose one). It is only a three-minute walk from Chang'an Twelve Hours. Hurry up! #Hanfu Experience Hall #Xi'an Hanfu Makeup and Costumes #Dream of the Tang Dynasty #Xi'an Hanfu Photo Shooting Spot #Go out in Hanfu	Travel guides	17	Architectural facilities	Imperative sentences	Not expand	31	UGC	26595	506	Voiceover+Subtitles	Song	Vertical screen	Yes	35	5	1	2
190	One stroke, one word, this is the romance of words, isn't it? How would you describe #Tang Dynasty Night City? #Xi'an #Chang'an Chang'an #The Power of Words #Chinese Romantic Style	Popular science information	34	Architectural facilities	Interrogative sentences	Not expand	93	OGC	74062	1091	Voiceover+Subtitles	Absolute music	Horizontal screen	Yes	240	45	17	26
191	In the Tang Dynasty Xi Market of Lianhu District, Xi'an, the first sight of Baiqi Chuan Hot Spring Hotel, you can eat and drink fruit drinks at will, children's castle, buffet breakfast, and you can book a group with the location at the bottom left corner of the video! #Relax and unwind at a hot spring #Summer Vacation Must-visit Resort #Hot Spring #Xi'an Weekend Hot Spot #Xi'an Travel	Travel recommendations	21	Architectural facilities	Declarative sentences	Not expand	39	UGC	18300	364	Live narration	Absolute music	Vertical screen	Yes	15	1e-07	4	6
192	Bring your kids to the Qinling Wild Animal Park during the summer vacation, two adults and two children for only 99 yuan, including the performance of the Magical Shanglin Garden. Hurry up, limited quantity! #Close to Wild Animals #Great Place for Family Fun #Xi'an Qinling Wild Animal Park Travel Guide #Great Place for Strolling with Kids #Holiday Fun	Travel recommendations	5	Animals and plants	Imperative sentences	Not expand	8	UGC	19462	1639	Voiceover+Subtitles	Absolute music	Vertical screen	Yes	32	1	5	15
193	Xi'an Nairbao is indeed a sacred place for strolling with kids. Quick look at the bottom left corner! #Fun Parenting #Cute Childhood #Summer Power Guide #Relaxing Strolling Makes Kids More Skilled #Follow the Youth Trend to Explore Stores	Travel recommendations	7	Architectural facilities	Imperative sentences	Not expand	9	UGC	22392	1374	Voiceover+Subtitles	Song	Horizontal screen	Yes	1394	1e-07	160	22
194	#Xi'an #Huaqing Palace 【Zhao Yang Gate】, taking the light of the sun, meaning to be bright and clear. The Qing Dynasty "Lintong County Records" records: "Also known as the mountain gate, the road for the imperial sedan to ascend the mountain." As the southern gate of Huaqing Palace, Zhao Yang Gate was built during the prosperous Tang Dynasty and is known as Zhao Yang Gate. The Zhao Yang Gate is e…	Popular science information	6	Architectural facilities	Exclamatory sentences	Expand	34	UGC	14083	5047	Subtitles	Song	Vertical screen	Yes	29	41	8	1
195	#Location List Traffic Competition #Thousand-year-old Ancient Capital Always Come to Chang'an #Follow Me to Travel #Super Comfortable Ruihu 9 #Thirteen Dynasties Ancient Capital Xi'an	Popular science information	1	Human activities	No title	Not expand	226	PGC	13268	536	Live narration	Absolute music	Vertical screen	No	90	7	1e-07	6
196	This Van Gogh Starry Sky Art Museum on Hui Min Street in Xi'an is really beautiful for photo-taking. Click the bottom left corner to purchase if you want to go! #Van Gogh Starry Sky Art Museum #Photography #Internet Celebrity Check-in Spot #Xi'an Travel #Hui Min Street	Travel recommendations	9	Travel shopping	Exclamatory sentences	Not expand	13	UGC	53360	81	Voiceover+Subtitles	Absolute music	Horizontal screen	Yes	2	1e-07	1e-07	1
197	2023 Xi'an is beautiful because of you.	Popular science information	55	Natural landscapes	Declarative sentences	Not expand	88	OGC	104410	2307	Voiceover+Subtitles	Absolute music	Horizontal screen	No	12	1e-07	1e-07	1e-07
198	Recommended to those who will be traveling to Xi'an soon, the Orange Feather and Orange Bright hotel located by the South Gate city wall. #Hotel #High-value Hotel Recommendation #Enjoy Travel Festival #Shallow Smile Media #Orange Feather and Orange Bright Hotel	Travel recommendations	17	Architectural facilities	Declarative sentences	Not expand	23	UGC	18542	1163	Voiceover+Subtitles	Absolute music	Vertical screen	No	14	4	1	4
199	VANZHONG GROUP Cultivating Richness, Touching Humanities - #2023 Xi'an Contemporary Humanities and Arts Exchange Week June 28-30, Times to Witness	Popular science information	11	Architectural facilities	Declarative sentences	Not expand	27	OGC	233610	3700	Subtitles	Absolute music	Horizontal screen	No	1	1e-07	1e-07	1e-07
200	When visiting Xi'an, you must go to this excellent location guesthouse on Hui Min Street! #Creative Inspiration #Shallow Smile Media #Enjoy Travel Festival #Not to Leave Chang'an #Douyin Search Traffic Came	Travel recommendations	17	Travel shopping	Exclamatory sentences	Not expand	36	UGC	107777	266	Voiceover+Subtitles	Song	Horizontal screen	No	380	12	2	2
201	Parents, hurry up, Xi'an Nairbao #Fun Parenting #Douyin Fun for Children #Summer Discharge Guide #Relaxing Stroller for Children to Be More Skilled #Follow the Youth Trend to Explore Stores	Travel recommendations	4	Travel shopping	Imperative sentences	Not expand	10	UGC	20959	449	Voiceover+Subtitles	Song	Horizontal screen	Yes	13	1	1e-07	1e-07
202	At Xi'an Nairbao, a luxurious place for parents to take their children for a stroll, the summer fun card is 396 yuan for two adults and two children for one visit, two visits for one small child and one small child, and it can be used until the end of the summer vacation. #Fun Parenting #Douyin Fun for Children #Summer Discharge Guide #Relaxing Stroller for Children to Be More Skilled #Follow the…	Travel recommendations	15	Architectural facilities	Declarative sentences	Not expand	16	UGC	4967	1178	Voiceover+Subtitles	Song	Horizontal screen	Yes	8	1	1	1e-07
203	Looking back over a thousand years, facing the world #2023 Xi'an Contemporary Humanities and Arts Exchange Week June 28-30, Times to Witness	Popular science information	12	Architectural facilities	Declarative sentences	Not expand	23	OGC	123453	4295	Subtitles	Absolute music	Horizontal screen	No	81	5	1	2
204	Xi'an's most beautiful weekend打卡 place, #Qinling Scenery, Bashi坪 grassland, you can walk the least two kilometers to reach an altitude of 2870 meters! #Self-driving Tour #Family Travel Destination #Murong Outdoor	Travel guides	4	Architectural facilities	Exclamatory sentences	Not expand	13	OGC	60090	2614	No narration	Song	Horizontal screen	No	64	19	15	10
205	Xi'an Nairbao has launched a summer fun card #Fun Parenting #Douyin Fun for Children #Summer Discharge Guide #Relaxing Stroller for Children to Be More Skilled #Follow the Youth Trend to Explore Stores	Popular science information	11	Architectural facilities	Declarative sentences	Not expand	14	UGC	28535	1545	Voiceover+Subtitles	Song	Vertical screen	Yes	12	2	1e-07	1e-07
206	Xi'an Nairbao is a great place for children to be happy and parents to feel at ease. Hurry up now while the offer is strong! #Fun Parenting #Douyin Fun for Children #Summer Discharge Guide #Relaxing Stroller for Children to Be More Skilled #Follow the Youth Trend to Explore Stores	Travel recommendations	14	Architectural facilities	Imperative sentences	Not expand	18	UGC	26492	1133	Voiceover+Subtitles	Absolute music	Horizontal screen	Yes	61	3	1e-07	2
207	Summer 40% off at Xi'an Nairbao, everyone hurry up and stock up at the lower left corner! #Fun Parenting #Douyin Fun for Children #Summer Discharge Guide #Relaxing Stroller for Children to Be More Skilled #Follow the Youth Trend to Explore Stores	Popular science information	9	Architectural facilities	Imperative sentences	Not expand	10	UGC	89983	493	Voiceover+Subtitles	Song	Horizontal screen	Yes	17	5	1e-07	2
208	The city wall, the bell tower, Changning Palace, so many beautiful sunsets in Xi'an. But who is the number one? #Xi'an Bell Tower Sunset #Xi'an Changning Palace Sunset #Xi'an Sunset	Travel guides	39	Architectural facilities	Interrogative sentences	Not expand	170	UGC	35138	3155	Voiceover+Subtitles	Absolute music	Horizontal screen	No	20	7	1e-07	2
209	Scenic beauty of the Feng River, surrounded by eight waters, in Chang'an. #Shake in Xi'an Culture and Tourism #Feng River #Snapshots capturing life #Riverbank snapshots	Travel records	4	Natural landscapes	Declarative sentences	Not expand	13	UGC	62642	593	No narration	Absolute music	Horizontal screen	No	77	12	1e-07	1
210	Preserve the roots of history, inherit the Chinese civilization, the second stop of Xi'an trip is the Tang Dynasty Night City. "Daytime is Xi'an, evening is Chang'an," this is a business card that Xi'an presents the peak of Chinese civilization to the world. This summer, bring your family and children to experience the grand night scene of the Tang Dynasty! #Xi'an #Cultural Tourism #Tang Dynasty …	Travel records	25	Architectural facilities	Imperative sentences	Expand	88	UGC	3988	16	Voiceover+Subtitles	Absolute music	Horizontal screen	No	85	8	1e-07	1
211	How can you miss Hanfu in Xi'an? Come and check out this place! #It's time to make plans #Where to go on weekends #Hanfu Experience Center #The beauty of Hanfu lies in China #The charm of Hanfu	Travel recommendations	16	Human activities	Interrogative sentences	Not expand	34	UGC	22392	1374	Voiceover+Subtitles	Song	Horizontal screen	Yes	1066	2	7	16
212	Quickly bring your little one to Fun Baby in Xi'an for some fun! #Fun Parenting #Douyin Fun for Kids #Summer Fun Guide #Relaxing Stroller for Kids #Follow the Youth Trend to Explore Shops	Travel guides	10	Human activities	Imperative sentences	Not expand	18	UGC	4652	1067	Voiceover+Subtitles	Song	Horizontal screen	Yes	10	2	1e-07	1
213	Give me a day, and I'll give you a millennium. During the summer, when traveling to Xi'an, you must see the Xi'an Everlasting Love once! #Xi'an Everlasting Love #Everlasting Love #Huaqing Pool #Twelve Hours of Chang'an #A must-see performance in Xi'an Travel @Douyin Assistant	Travel guides	33	Human activities	Exclamatory sentences	Not expand	115	UGC	22974	1367	Live narration	Song	Horizontal screen	No	19	2	2	4
214	Summer Fun at Fun Baby in Xi'an! 396 yuan for one adult and one child can enjoy twice, and also get a meal voucher. Quickly stock up in the lower left corner and enjoy it slowly! #Fun Parenting #Douyin Fun for Kids #Summer Fun Guide #Relaxing Stroller for Kids #Follow the Youth Trend to Explore Shops	Popular science information	9	Architectural facilities	Imperative sentences	Not expand	16	UGC	19462	1639	Voiceover+Subtitles	Absolute music	Vertical screen	Yes	11	2	1e-07	2
215	Time off, let's go with the kids! [Xi'an Fun Baby] #Fun Parenting #Douyin Fun for Kids #Summer Fun Guide #Relaxing Stroller for Kids #Follow the Youth Trend to Explore Shops	Travel guides	12	Architectural facilities	Imperative sentences	Not expand	17	UGC	30075	664	Voiceover+Subtitles	Absolute music	Horizontal screen	Yes	122	7	50	15
216	For those traveling to Xi'an, I recommend this hotel, Yueting Meijju, which is only one stop away from the Bell Tower. #Creative Inspiration #Shallow Smile Media #Travel Festival #Yueting Meijju Hotel #Hotel Recommendation in Xi'an	Travel recommendations	14	Architectural facilities	Declarative sentences	Not expand	27	UGC	107777	266	Live narration	Absolute music	Horizontal screen	No	245	1	3	3
217	#Xi'an Travel Guide #Travel Recommendation Officer #Xi'an #The Ballad of Love #Visual Feast	Travel guides	13	Human activities	No title	Not expand	36	OGC	88032	205	Subtitles	Song	Vertical screen	No	59	22	28	17
218	Xi'an Fun Baby Summer Fun Card A great place for summer fun Hurry up! #Fun Parenting #Douyin Fun for Kids #Summer Fun Guide #Relaxing Stroller for Kids #Follow the Youth Trend to Explore Shops	Travel recommendations	9	Architectural facilities	Imperative sentences	Not expand	15	UGC	17444	641	Voiceover+Subtitles	Song	Vertical screen	Yes	11	5	1e-07	2
219	Join the trend at the Taibaishan Tang Town Hot Spring Hotel and check out the infinity pool! #Xi'an #Taibaishan #Shaanxi Summer Retreat Recommended #Riseli Hot Spring Resort #Hot Spring Baths	Travel recommendations	37	Architectural facilities	Imperative sentences	Not expand	46	PGC	396589	417	Live narration	Song	Vertical screen	Yes	877	16	255	24
220	Xi'an has launched a new murder mystery farm that has gone viral with its immersive experience and ambiance, with revenue of nearly 10 million yuan in just seven days! #Farm #New Farmer Plan 2023 #Rural Revitalization #Family Farm	Popular science information	33	Architectural facilities	Exclamatory sentences	Not expand	57	UGC	229829	651	Voiceover+Subtitles	Absolute music	Vertical screen	No	96	1e-07	51	59
221	As summer vacation approaches, half of Xi'an people's summer is spent under the air conditioner, and the other half in the Qinling Mountains! #Biking vlog #Positive Energy #Qinling	Travel guides	69	Travel shopping	Exclamatory sentences	Not expand	439	UGC	38036	152	Voiceover+Subtitles	Song	Horizontal screen	No	1901	177	882	1083
222	Half history, half story, it's both Xi'an and Chang'an. Have you ever visited the city of Xi'an? #Welcome to Xi'an #Xi'an Female Rider #CM500@Douyin Assistant #Riding Snapshots @Xiao Wu #Scooter traffic-free	Travel records	9	Architectural facilities	Interrogative sentences	Not expand	25	UGC	47224	769	Subtitles	Song	Vertical screen	No	319	41	1e-07	3
223	Xi'an's off-the-beaten-path spot | Shuiguanmen under the city wall A traditional cultural district that locals have been visiting since childhood Pick out a few items of your heart's desire from the small stalls that are full of ink smell. #Xi'an #Xi'an Tourism #Shuiguanmen #Xi'an Attraction Recommendations #Xi'an Travel Recommendations	Travel recommendations	22	Architectural facilities	Imperative sentences	Not expand	48	UGC	23561	23	Voiceover+Subtitles	Song	Vertical screen	No	62	35	29	14
224	Where to stay in Xi'an for tourism? How to choose? #Travel Recommendation Officer #Daming Night City #Xi'an Tourism #Travel Guide	Travel guides	13	Architectural facilities	Interrogative sentences	Not expand	42	UGC	38466	33	Live narration	Absolute music	Vertical screen	No	716	164	152	406
225	It's better to listen to the scenery than to see it, and it's even better to stay at home blowing a fan and eating watermelons, not spending any money and not suffering. No more to say, I'm going home???? #Travel Recommendation Officer #Summer Fun Plan #Shaanxi Local Dialect Comedy #Xinjiang Tourism #Tianshan Bright Moon City	Travel records	1	Human activities	Declarative sentences	Not expand	27	UGC	281315	585	Live narration	Song	Vertical screen	No	2504	359	256	147
226	Charming ancient city, beautiful Xi'an.	Scenic montages	4	Architectural facilities	Exclamatory sentences	Not expand	19	UGC	21896	205	No narration	Song	Horizontal screen	No	23	2	1e-07	1
227	Discount package for the Huaqing Palace Terracotta Army and the Camel Bell Legend is here! #Xi'an Tourism #Travel Recommendation Officer #Travel Big Player #Terracotta Army Museum #Camel Bell Legend	Travel guides	21	Architectural facilities	Declarative sentences	Not expand	44	OGC	9776	193	Voiceover+Subtitles	Absolute music	Vertical screen	No	8	2	1	2
228	Here comes the travel guide for Xi'an independent travel Firstly, let's talk about the attractions to check in on the first, second, and third days. #Xi'an #Xi'an Tourism #Xi'an Travel Guide	Travel guides	1	Human activities	Declarative sentences	Not expand	171	PGC	20000	4533	Live narration	No music	Vertical screen	No	139	21	18	66
229	Join me in Xi'an's back sea for a romantic encounter that belongs to you! Bring your girlfriend, friends, and children to experience it together! Enter the arrangement from the lower left corner of the video, #Take You to See the Sea#, let's play with water, #Luxury Cruise#, check in the beautiful Xi'an, cities with the sea are indeed a bit more romantic.	Travel recommendations	13	Architectural facilities	Imperative sentences	Not expand	28	UGC	53360	81	No narration	Absolute music	Horizontal screen	Yes	1e-07	1e-07	1e-07	1e-07
230	Summer vacation is just around the corner, please keep this Xi'an semi-free travel guide, it will solve all the difficulties and problems you may encounter during your trip to Xi'an. #Xi'an Travel #Summer Fun Plan @DOU+ Assistant	Travel guides	51	Architectural facilities	Imperative sentences	Not expand	147	PGC	286496	35	Live narration	Song	Horizontal screen	No	629	152	124	386
231	Stay at the Hilton Garden Inn for three consecutive days for only 1199! #Hotel #High-value Hotel Recommendation #Xi'an #Accommodation #Staying at a hotel	Popular science information	8	Architectural facilities	Exclamatory sentences	Not expand	13	UGC	23843	1332	Voiceover+Subtitles	Song	Vertical screen	Yes	13	7	1e-07	3
232	The standard of summer is to play water in Xi'an #This summer, let's have fun #Let's play water #Cool off this summer #A great place for family fun	Scenic montages	18	Natural landscapes	Interrogative sentences	Not expand	48	UGC	25157	336	No narration	Song	Vertical screen	No	13	7	1e-07	1e-07
233	My goodness, there are too many people at the Chanba Impression City, the Sanrio star meet-and-greet! #Xi'an Discovery #Sanrio sanrio	Popular science information	26	Human activities	Exclamatory sentences	Not expand	45	PGC	285257	858	Live narration	Absolute music	Vertical screen	No	6520	105	147	114
234	The only thing that cannot be deceived is one's own heart, which always reveals your joys and sorrows when you least expect it #Daming Night City #Yingtianmen Light Show #Night City	Scenic montages	43	Architectural facilities	Exclamatory sentences	Not expand	119	UGC	123964	154	Live narration	Absolute music	Horizontal screen	No	495	136	37	9
235	Friends gather joyfully, enjoying a thousand years of prosperity at a glance. #Great place for family fun #Travel Recommendation Officer #Forging flowers	Travel recommendations	18	Human activities	Declarative sentences	Not expand	65	OGC	5052	60	Subtitles	Song	Horizontal screen	No	1149	235	402	90
236	#Thirteen Dynasties Ancient Capital Xi'an #Xi'an Bell Tower #Recommended tourist attractions in Shaanxi	Scenic montages	4	Architectural facilities	No title	Not expand	29	UGC	24290	726	Voiceover	Absolute music	Vertical screen	No	315	78	28	32
237	#Live in the scenery #Yunshang Mountain Residence #Cooling off destination Discounts for Douyin groups #Stroll through Xi'an #Cooling off destination in summer	Scenic montages	15	Architectural facilities	No title	Not expand	26	UGC	15567	2300	Voiceover+Subtitles	Absolute music	Vertical screen	No	57	1e-07	1	4
238	Great place to play water in Xi'an Come and see the sea at Chang'an Park #Xi'an Small Sanya #Chang'an Park #The standard of summer is to play water in Xi'an #Let's see the sea @Shaanxi Travel HiGO	Travel guides	17	Natural landscapes	Imperative sentences	Not expand	39	UGC	17444	641	Voiceover+Subtitles	Song	Vertical screen	Yes	33	13	7	10
239	Xi'an Maya Beach tickets are only 99! #Maya Beach Opens #Great place to play water in summer	Travel guides	32	Architectural facilities	Exclamatory sentences	Not expand	37	UGC	35821	330	Voiceover+Subtitles	Song	Horizontal screen	No	1969	6	9	2
240	Xi'an's lotus flowers are in full bloom, the Xingqing Palace lotus pond is filled with a loud sound, the whole pond is fragrant, green reflecting red lotus, especially dazzling! This is a treasure land for appreciating lotus flowers, the best time not to be missed! #Lotus Palace Beauty Make-up #Travel Recommendation Officer #Lotus Pond Scenery #Xi'an's lotus flowers are quietly blooming #My Trave…	Scenic montages	6	Animals and plants	Exclamatory sentences	Not expand	12	UGC	38104	624	No narration	Absolute music	Vertical screen	No	5390	1057	3371	538
241	Every step underfoot is history, every breeze carries the taste of history! #Xi'an City Wall #Good Morning, Blessing	Scenic montages	4	Architectural facilities	Exclamatory sentences	Not expand	31	UGC	10621	1287	No narration	Song	Vertical screen	No	800	91	1e-07	1e-07
242	How can summer fun be complete without Maya Beach? #Xi'an Entertainment Guide #Maya Beach Opens #Best Place for Summer Water Fun #Maya Beach Water Park #Xi'an Travel Recommendation	Travel guides	21	Travel shopping	Interrogative sentences	Not expand	46	UGC	185232	502	Voiceover+Subtitles	Absolute music	Vertical screen	No	889	34	258	30
243	Wishing to be a pair of birds in the sky, and a pair of branches intertwined on the ground; the love of the sky and the earth may have an end, but this love will never cease. #The Song of Everlasting Sorrow #Xi'an Travel #Surprised by Xi'an's "The Song of Everlasting Sorrow" Dance Drama #Visual Feast	Scenic montages	1	Architectural facilities	Declarative sentences	Not expand	15	UGC	29837	1629	Subtitles	Song	Vertical screen	Yes	76	7	3	5
244	Episode 51 | #Xi'an Stele Forest Museum #Xi'an Travel #Xi'an Study Trip #Xi'an Travel Guide	Popular science information	9	Human activities	No title	Not expand	160	UGC	241175	211	Live narration	No music	Vertical screen	Yes	3012	173	206	553
245	Really in Xi'an!! Full of relaxation, city walk… #Travel Recommendation Officer #Xi'an #Follow Me to check in the most popular landmark #citywalk #Xi'an Travel	Travel guides	8	Architectural facilities	Exclamatory sentences	Not expand	10	UGC	21874	244	No narration	Song	Vertical screen	No	133493	14359	24048	21854
246	#High-value Hotel Recommendation #The environment of this store is too good #Hotel #Accommodation #Where to go on the weekend? Come to Xi'an and book a hotel in advance.	Travel recommendations	5	Architectural facilities	Imperative sentences	Not expand	16	UGC	75445	166	Voiceover+Subtitles	Absolute music	Vertical screen	Yes	22	1e-07	2	4
247	#Hilton Garden Inn #Summer Must-visit Resort Hotel Recommendation #Hotel #Xi'an Hotel	Travel recommendations	10	Architectural facilities	No title	Not expand	16	UGC	84903	386	Voiceover+Subtitles	Song	Horizontal screen	Yes	52	12	7	13
248	#Xiaobu Leads You to Xi'an, the summer of Xi'an is full of "Flower World", quickly follow Xiaobu to enjoy the lotus flowers at Lianghu Park!	Popular science information	15	Animals and plants	Imperative sentences	Not expand	36	OGC	830497	9893	Subtitles	Song	Horizontal screen	No	26	2	2	1
249	Xi'an Fantasy Space Experience Hall #A Great Place for Family Travel #Where to go on the weekend #Travel Recommendation Officer #Beautiful Moments Spent with Children #Group Purchase Discount Price	Travel recommendations	5	Animals and plants	Declarative sentences	Not expand	5	UGC	11974	3233	Subtitles	Absolute music	Vertical screen	Yes	1	1e-07	1	1
250	Episode 22 | Sipping a small drink, watching a sunset, is the most romantic and comfortable way of life in the "Coastal City" of Xi'an #Xi'an, the most romantic and comfortable way of life in the "Coastal City" #Healing scenery #Aerial shot #Xi'an Olympic Center #Travel big player	Scenic montages	1	Architectural facilities	Declarative sentences	Not expand	10	PGC	89881	203	No narration	Absolute music	Horizontal screen	No	3042	497	1022	513
251	How happy are the girls in Xi'an? #Xi'an #Xi'an Girls #Creative Valley #Exhibition Check-in #Scorpio Girl	Travel records	22	Architectural facilities	Interrogative sentences	Not expand	39	UGC	45041	66	Voiceover+Subtitles	Song	Vertical screen	No	458	18	106	21
252	Living at Yue Liu Hotel, enjoying Yue Chun Hot Springs, such a life is too comfortable. #Explore Xi'an #Yue Liu Hotel #Recommended Summer Vacation Hotel #Hot Spring Vacation #Hotel	Travel recommendations	12	Architectural facilities	Exclamatory sentences	Not expand	15	UGC	12956	550	Voiceover+Subtitles	Song	Vertical screen	Yes	6	1	1e-07	1e-07
253	Be a person as warm as a sunflower, growing towards the sun, following the light, with a warm heart, what is there to fear in the vicissitudes of life? ~ #Don't miss the sunflower sea in summer #Beautiful flowers must be shared with you #Recommended Xi'an Hot Spot #Sunflowers have a good meaning #Sunflower	Scenic montages	7	Animals and plants	Exclamatory sentences	Not expand	13	UGC	34133	1126	No narration	Song	Vertical screen	Yes	1161	143	302	268
254	The 2023 operating season of Xi'an Maya Beach Water Park has opened! #Xi'an #Maya Beach Water Park #2023 #Opening #See the colorful Xi'an #Tiliang River Cultural and Tourism Belt #Xian-Xian New District	Popular science information	17	Travel shopping	Exclamatory sentences	Not expand	62	OGC	134017	2614	Live narration	No music	Horizontal screen	No	153	3	17	17
255	Thank you for the video you took for me #Xi'an #Live Shooting #Travel Recommendation Officer #History #Terracotta Army Guide	Popular science information	1	Human activities	Declarative sentences	Not expand	149	UGC	533613	183	Live narration	No music	Vertical screen	No	215	50	19	38
256	#Cui Lingxia Inn #Live in the scenery #Cooling off paradise #Inn #Douyin group has more discounts #Explore Xi'an	Travel guides	13	Architectural facilities	No title	Not expand	30	UGC	15567	2300	Live narration	Absolute music	Vertical screen	No	59	1	1e-07	1
257	Life is a box of chocolates, you never know what flavor the next one will be #Surprises everywhere in life #Summer Water Play #Splashing Fun Garden Water Season #Scream once and ride the waves all summer #Xi'an Eats, Drinks and Entertainment	Scenic montages	17	Travel shopping	Declarative sentences	Not expand	66	UGC	74432	286	Voiceover+Subtitles	Absolute music	Vertical screen	No	636	24	59	34
258	The star's same model mystery room "Green Mountain Hospital" I've tried it, it's really a level that can scare you to pee! The brave can rush in without hesitation! #Green Mountain Hospital #noknow #Xi'an Escape Room #Recommended popular escape room #Scary series that can't be seen during the day and can't escape at night	Travel recommendations	19	Travel shopping	Exclamatory sentences	Not expand	36	UGC	98523	1019	Voiceover+Subtitles	Absolute music	Horizontal screen	Yes	1015	18	262	26
259	Is it really full of "holes" on Hui Min Street? #Xi'an Tourism #Xi'an Food #Guide Explanation #Travel Guide	Travel guides	19	Travel shopping	Interrogative sentences	Not expand	60	UGC	38466	33	Live narration	Absolute music	Vertical screen	No	11812	1784	4391	9407
260	If you want to relax, of course it's to take a hot spring bath. ~ #Xi'an #Outdoor Hot Spring ♨️ #Relax your mind by taking a hot spring bath #Recommended Xi'an Weekend Destination #Hot Spring Pool	Travel guides	30	Travel shopping	Exclamatory sentences	Not expand	48	UGC	63520	280	Live narration	Absolute music	Vertical screen	Yes	1036	16	253	2
261	Which dynasty would you like to travel back to if you could time travel? @Xi'an Zhiwei Real Estate Development Co., Ltd. @Zhiwei Real Estate #National Fashion #The music festival's energy is too strong #Cultural Festival #Cultural Tourism	Scenic montages	27	Human activities	Interrogative sentences	Not expand	58	UGC	245831	35	Voiceover+Subtitles	Absolute music	Horizontal screen	No	4546	71	635	103
262	The most comprehensive guide to visiting the city wall in Xi'an #Xi'an Tour Guide #Recommended tourist attractions in Xi'an #Cultural Tourism #Guided virtual travel #Ancient capital Chang'an often comes	Travel guides	41	Architectural facilities	Exclamatory sentences	Not expand	812	UGC	213649	37	Live narration	Absolute music	Vertical screen	No	18902	59	3935	7877
263	If you are also looking for such a leisurely vacation and summer resort, you should definitely save this place. This is Xi'an's backyard - Ta Yun Mountain #Ta Yun Mountain #Travel Well Festival #The scenery in the mountains is beautiful #The scenery at the top is worth seeing #Who hasn't started planning their Dragon Boat Festival travel plans yet	Travel guides	35	Natural landscapes	Exclamatory sentences	Expand	51	UGC	29935	2266	Voiceover+Subtitles	Absolute music	Horizontal screen	Yes	26	9	1	4
264	Finally finished the last video of Xi'an study tours?? #Xi'an Study Tours #Study Travel #Vlog Daily #Shuyuan Gate #Chenhu Ancient Town	Travel records	18	Travel shopping	Declarative sentences	Not expand	42	UGC	8100	134	Voiceover+Subtitles	Absolute music	Horizontal screen	No	108	9	1	2
265	The best weekend vacation spot for couples is definitely the Risi Li, focusing on comfort and romance #Xi'an Vacation Hotel #Vacation Hotel #Hot Spring Hotel #Hot Spring Vacation #Xi'an Summer Resort Guide	Travel guides	33	Architectural facilities	Exclamatory sentences	Not expand	65	UGC	172568	136	Live narration	Absolute music	Vertical screen	Yes	1003	15	261	17
266	Buddha said: Some people do not believe in reincarnation, but in fact, the four seasons are reincarnation. Some people do not believe in causality, but in fact, wealth, beauty, and ugliness are causality. Some people do not believe in impermanence, but in fact, birth, old age, illness, and death, joy and sorrow are impermanence. People do not believe in causality, but causality has never forgiven…	Scenic montages	6	Natural landscapes	Declarative sentences	Expand	22	UGC	11142	1446	Voiceover	Absolute music	Vertical screen	No	299	19	1	3
267	Ancient capital → Xi'an #Tourism #Travel Recommendation Officer #Travel Guide	Travel guides	8	Architectural facilities	Declarative sentences	Not expand	15	UGC	226018	281	Subtitles	Song	Vertical screen	No	19	1e-07	1e-07	1
268	This small courtyard meets all my fantasies about home #Mountainous Summer Vacation Season #Travel Recommendation Officer #Live in the scenery #Xi'an Travel Recommendations	Travel recommendations	15	Architectural facilities	Exclamatory sentences	Not expand	31	UGC	315534	801	Voiceover+Subtitles	Absolute music	Horizontal screen	No	1091	15	127	101
269	#Xi'an Media A Thousand Years in One Look, Meet Bali (Source: Bali Media)	Scenic montages	153	Architectural facilities	Declarative sentences	Not expand	249	OGC	830497	9893	Voiceover+Subtitles	Absolute music	Horizontal screen	No	28	5	3	1
270	The three must-see performances in Xi'an during the summer vacation, one is the Long恨 Song, the second is the Everlasting Love, and the third is the Legend of the Camel Bell. Which one do you like the most to watch? #Surprised by the Xi'an "Long恨 Song" dance drama #Everlasting Love #Camel Bell Legend #Comprehensive List of Xi'an Tourist Attractions	Travel recommendations	19	Human activities	Interrogative sentences	Not expand	61	UGC	30151	1355	Voiceover+Subtitles	Absolute music	Vertical screen	No	23	6	1e-07	1
271	Xi'an is truly a place with fewer people and cooler temperatures, a hidden gem for avoiding the summer heat and enjoying coolness, a great spot for playing with children by the water! It's also perfect for camping, picnics, and setting up tents! #TravelVlog #GreatPlaceForPlayingWithChildrenByTheWater #SummerCoolingSpot	Travel guides	55	Natural landscapes	Exclamatory sentences	Not expand	141	UGC	227765	394	Live narration	Absolute music	Horizontal screen	No	25328	1155	17545	17715
272	“Be still, and all things are within reach. Give your soul a quiet corner, and you will perceive the tranquility of the years.” #Creative Inspiration #Healing Landscape #Xi'an Ring City Park #Evening Beauty	Scenic montages	4	Natural landscapes	Declarative sentences	Not expand	22	UGC	24090	744	No narration	Song	Vertical screen	No	1031	267	58	61
273	Xi'an Zhongxing and Tai Hotel is a hotel that everyone in Xi'an will stay at. Whether you are traveling or on business, it is suitable. It is located in the lower left corner. #High-value Hotel Recommendation #Business Hotel #Resort Hotel #Hotel Travel Heartbeat Share Officer #Hotel Travel Grassroots Support Plan	Travel recommendations	15	Architectural facilities	Declarative sentences	Not expand	28	UGC	45597	1111	Voiceover+Subtitles	Absolute music	Horizontal screen	Yes	17	4	1e-07	1e-07
274	Family gatherings, company team-building events, high-quality outdoor self-service barbecue + leisure! #Yuan You Barbecue #Recommended Place for Xi'an Weekend #Team-building Event #Self-service Barbecue #Recommended Place for Xi'an Hot Spots	Travel guides	21	Natural landscapes	Exclamatory sentences	Not expand	43	UGC	51688	609	Voiceover+Subtitles	Song	Horizontal screen	Yes	1131	21	434	209
275	Visit the Xi'an Branch of the National Edition Library #Chinese Culture	Travel records	2	Natural landscapes	Declarative sentences	Not expand	8	UGC	122684	656	Live narration	No music	Vertical screen	No	353	8	7	41
276	The video guide for a two-day Xi'an trip is finally out. If you want to see a more detailed guide, the video also mentions the address to get the text version. If needed, please save it quickly. #Where to Go on Summer Vacation #Parenting #Family Travel #Xi'an #Where to Go on Summer Vacation	Travel guides	64	Architectural facilities	Imperative sentences	Not expand	152	UGC	120790	318	Voiceover+Subtitles	No music	Vertical screen	No	245	16	34	156
277	Xi'an Fengmogu Water World officially announced the opening of the park on July 1st, and the first batch of presale tickets are here. #Great Place for Family Fun #Summer Water Play #Great Place for Kids to Play #Where to Go on the Weekend #Children's Amusement Park	Popular science information	10	Travel shopping	Declarative sentences	Not expand	22	UGC	8892	553	Voiceover+Subtitles	Absolute music	Vertical screen	Yes	38	13	15	12
278	#Location List Traffic Competition #Thousand-year Ancient Capital Chang'an #Follow Me to Travel #Xi'an Stele Forest Museum #Xi'an Travel	Popular science information	6	Human activities	No title	Not expand	45	PGC	13268	536	Live narration	Absolute music	Vertical screen	Yes	98	3	1	5
279	Episode 33 | Emperor Experience Card #Xi'an #Travel #History #Historical Culture #Cultural Tourism	Travel records	43	Human activities	Declarative sentences	Not expand	195	OGC	1388808	1048	Live narration	Absolute music	Vertical screen	No	1450	65	38	66
280	Now you can also enjoy hot springs at Bailu Cang, and the price is still very reasonable. The environment is comfortable, and it is worth experiencing. #Xi'an Yongle Dahuaishu Hotel Rock Hot Spring #Hot Spring Pool #Bailu Cang Hot Spring #Travel Recommendation Officer #Holiday Fun	Travel recommendations	14	Architectural facilities	Exclamatory sentences	Not expand	35	UGC	21313	1338	Live narration	Absolute music	Vertical screen	Yes	16	3	1e-07	6
281	With 40 degrees in Xi'an, of course, it's time to have fun at Maya Beach. Dive in the lower left corner! #Maya Beach Opens #Great Place for Summer Water Play #Recommended Place for Summer Water Fun #Scream and Have a Great Summer #Great Place for Family Fun	Travel guides	16	Travel shopping	Imperative sentences	Not expand	34	UGC	22392	1374	Voiceover+Subtitles	Song	Horizontal screen	No	176	1	1e-07	1
282	My friend came to Xi'an and asked me to book the "Camel Bell Legend" and "Timeless Love" performances for him. This internationally renowned show, known as the "Running Scenery Performance," has won world-class awards and is a must-see show in Xi'an. #Camel Bell Legend #Timeless Love #Xi'an Travel Accommodation	Travel recommendations	12	Human activities	Exclamatory sentences	Not expand	16	UGC	30151	1355	Subtitles	Absolute music	Vertical screen	No	32	6	1e-07	1
283	Are you ready? Keep up with the rhythm and explore the Zhongnan Mountains! (Source: Xi'an Release contracted photographer @Photography Xiao Feng)	Scenic montages	25	Natural landscapes	Interrogative sentences	Not expand	43	OGC	830497	9893	Subtitles	Absolute music	Horizontal screen	No	32	2	2	1
284	Episode 34 | Free Entry for High School and College Students in Xi'an (Shaanxi) Attractions, remember to bring your admission ticket during the summer vacation. Quickly tag your classmates to come and check in! #Which attractions can be visited for free with a college entrance examination admission ticket #Xi'an Travel	Popular science information	25	Human activities	Imperative sentences	Not expand	76	PGC	312957	200	Live narration	No music	Vertical screen	No	316	44	55	97
285	#Great place for family travel #Great place for children to play #Best places to travel with children in summer #Summer is time for water play #Xi'an Travel Recommendations This summer, bring your children to the Fengmo Valley Water World. Pre-sale early bird tickets are selling out fast. Prices will definitely increase after opening.	Travel recommendations	7	Travel shopping	Imperative sentences	Not expand	13	UGC	75445	166	Voiceover+Subtitles	Absolute music	Vertical screen	Yes	20	6	9	8
286	Relaxing in a hot spring during the holidays is the most comfortable thing. Come here to relax your mind! #Xi'an Local #Hot Spring Pool #Great place for family travel #The essence of summer #Live in the scenery	Travel recommendations	35	Architectural facilities	Exclamatory sentences	Not expand	52	UGC	300678	680	Voiceover+Subtitles	Absolute music	Vertical screen	Yes	917	19	287	16
287	Best place to cool off in summer for Xi'an residents! #Cooling off in summer #Travel recommendation officer #Live in the scenery #Inn #Far from the hustle and bustle of the city	Travel guides	23	Architectural facilities	Exclamatory sentences	Not expand	25	UGC	89983	493	Voiceover+Subtitles	Absolute music	Horizontal screen	No	66	7	3	2
288	#Recommended camping and barbecue spots #Great place for family travel #Xi'an Food Detective Yao Sen Coffee	Travel guides	23	Natural landscapes	Declarative sentences	Not expand	36	UGC	446456	1570	Live narration	Absolute music	Horizontal screen	Yes	3606	86	393	184
289	Don't know where to go for fun during the summer vacation? Come to the Xi'an Miracle Farm. The night show is full of charm. Hurry up and spend quality family time with your children! #Xi'an Miracle Farm #Barbecue #Camping #Family travel #Great place for family travel	Travel recommendations	9	Human activities	Imperative sentences	Not expand	13	UGC	11608	955	Voiceover+Subtitles	Absolute music	Vertical screen	Yes	11	4	1e-07	1
290	Xian Qujiang World International Nighttime Light and Sound Show	Scenic montages	4	Architectural facilities	Declarative sentences	Not expand	69	UGC	10066	603	No narration	Absolute music	Horizontal screen	No	26	1e-07	1e-07	1e-07
291	Heaven or Earth? Ancient or Modern? This scene should only be in heaven, but for some reason, it has fallen to the mortal world. How can you know that there is love in the world without coming to the ancient capital Chang'an? Dress in ancient attire, holding a light paper fan, strolling down Chang'an Street, every step a scene, it's not that I have traveled through time, but rather the feeling of…	Scenic montages	50	Architectural facilities	Interrogative sentences	Expand	175	UGC	161899	186	No narration	Song	Vertical screen	Yes	1449	32	1	18
292	This store has a great environment.\nRecommended hotel with high cost-performance ratio.\nHotel\nAccommodation\nChonglou Hotel\nFor those coming to Xi'an during the summer vacation, hurry up and book a group, as there is no price increase. If you book too many, it's okay to cancel them, but don't book too few.	Travel recommendations	10	Architectural facilities	Imperative sentences	Not expand	21	UGC	75445	166	Voiceover+Subtitles	Absolute music	Vertical screen	Yes	30	3	3	11
293	Once a nationwide sensation, the Red Street Night Market is now making a strong comeback to the Daming Palace. On June 26th, the grand manager will lead you to experience the Red Street Night Market in the thousand palaces. #RedStreetNightMarket #RedStreetNightMarketThousandPalaces #NightMarketFood #DamingPalace #NightMarketStalls	Popular science information	11	Architectural facilities	Exclamatory sentences	Not expand	26	UGC	133020	867	Live narration	Absolute music	Horizontal screen	No	954	1090	3812	211
294	The joyous feast in the night, the night party at Xi'an Miracle Farm is not to be missed. #Xi'anMiracleFarm #FamilyTrip #Barbecue #Camping @Xi'anMiracleFarm	Travel recommendations	10	Human activities	Exclamatory sentences	Not expand	18	UGC	11112	754	Voiceover+Subtitles	Absolute music	Vertical screen	Yes	13	4	1e-07	2
295	Attention, those who are preparing to come to Xi'an! Guide to transfers at Xi'an Station and Xi'an North Station (Source: Xi'an Release)	Travel guides	16	Architectural facilities	Imperative sentences	Not expand	36	OGC	411445	17900	Live narration	Absolute music	Vertical screen	No	64	9	6	21
296	#Xi'an #Xi'anTourism #Xi'anTravelGuide	Travel guides	2	Natural landscapes	No title	Not expand	13	OGC	88032	205	Subtitles	Song	Vertical screen	No	29	3	3	4
297	Every little action today is the best protection for tomorrow. #DouyinRecruitmentOrder EcoINXi'an @Xi'anEcoEnvironment	Scenic montages	26	Natural landscapes	Declarative sentences	Not expand	60	UGC	206952	102	Voiceover+Subtitles	Absolute music	Horizontal screen	No	1238	20	122	51
298	If you don't know what the Tang Dynasty prosperity is, then come to the ancient capital of Xi'an, Tang Dynasty Night City, and experience the dazzling lights. #TangDynastyNightCity #Xi'an #TangDynastyProsperity	Scenic montages	14	Architectural facilities	Exclamatory sentences	Not expand	19	UGC	1119	123	No narration	Absolute music	Horizontal screen	Yes	20	4	1e-07	1e-07
299	Now participate in the video shooting #DouyinRecruitmentOrder EcoINXi'an, upload @Xi'anEcoEnvironment to participate in the exclusive topic, and you have a chance to win big prizes. #EcoEnvironment #Eco #Environment #SceneryVideo of Green Mountains and Clear Waters	Popular science information	31	Natural landscapes	Declarative sentences	Not expand	64	UGC	290844	82	Live narration	Absolute music	Vertical screen	No	1275	9	233	16
300	Shopping in the Botanical Garden! Don't miss the newly opened Nanfeihong Lehui Center in the south of Xi'an. #Mall #WhereToGoOnWeekends #WeekendFamilyOuting #CheckInTheMostPopularLandmark #MallShooting	Travel recommendations	25	Architectural facilities	Exclamatory sentences	Not expand	45	UGC	9778	301	Voiceover+Subtitles	Absolute music	Vertical screen	Yes	184	16	2	1e-07
301	Xi'an is selected as one of the top ten popular destinations in China, and these five scenic spots are the most popular.	Travel recommendations	1	Architectural facilities	Exclamatory sentences	Not expand	11	OGC	411445	17900	Subtitles	Song	Vertical screen	No	19	1e-07	1e-07	1
302	#Xi'anTourism #Xi'anTravelGuide #Xi'an #Xi'anRecommendedScenicSpots #YouHaveToVisitTheThousand-Year-OldAncientCapitalXi'an	Travel guides	2	Natural landscapes	No title	Not expand	6	UGC	18300	364	No narration	Song	Vertical screen	Yes	14	4	1e-07	2
303	Xi'an Huoyu, a place for playing with kids, splashing water, avoiding the summer heat, and discovering treasures ~ #Cooling off and avoiding the summer heat #Let's play water #Mountain stream #The way summer should be #Qinling Mountains	Travel guides	12	Natural landscapes	Exclamatory sentences	Not expand	99	UGC	187666	711	Voiceover+Subtitles	No music	Horizontal screen	No	4495	186	1816	2605
304	The night falls, and I like to sit under the Bell and Drum Tower, watching the city that never sleeps with the local citizens. There's always a sense of disbelief, as if I've traveled through time. During the prosperous Tang Dynasty, how many ancient people stood under this drum tower to gaze at the stars? The Bell Tower has witnessed the great changes and vicissitudes of Xi'an over hundreds of y…	Travel records	5	Natural landscapes	Interrogative sentences	Expand	25	PGC	157578	71	No narration	Absolute music	Horizontal screen	No	560	32	13	8
305	Manager had too much to drink, prices have gone down! 9.9 yuan for one child's outdoor self-service meal, hurry up if you have a child at home! #Summer Delicacies for Me to Explore #Summer Food Power Carnival #Summer Food Shopping Competition #Xian Camping Site Recommendation	Popular science information	23	Travel shopping	Imperative sentences	Not expand	138	UGC	69058	1246	Live narration	No music	Horizontal screen	Yes	558	102	267	234
306	Men experience the Terra Cotta Warriors-themed room in Xi'an. Would you dare to sleep in such a room? #Xi'an #Terra Cotta Warriors-themed Hotel #NeverExpected @DouyinAssistant @DOU+Assistant	Travel records	13	Travel shopping	Interrogative sentences	Not expand	31	OGC	1425077	9658	Live narration	Absolute music	Vertical screen	No	38	10	14	3
307	What are you watching? Why don't you drive properly and keep looking at me? It's not easy to be a Didi driver on such a hot day. #Body and soul are always on the road #Discover this city with me #Healing scenery @DOU+ trending - A great place for summer driving and camping in Xi'an - Bailu Cang	Travel records	70	Natural landscapes	Interrogative sentences	Expand	204	UGC	92297	4456	Voiceover+Subtitles	Absolute music	Horizontal screen	No	12	1	1e-07	1e-07
308	【#Xian's Encounter with Summer's Limited Romanticism# The sunset is beautiful as a painting, and the cool breeze is drunk with the evening glow】Recently, the beautiful scenery of Xian's "orange sea" has gone viral. As the sun sets, on the back sea viewing platform of the East Road of Ban River in Banqiao District, Xi'an, the eye is filled with sparkling ripples of orange light. A series of beauti…	Scenic montages	9	Natural landscapes	Declarative sentences	Expand	16	OGC	411445	17900	No narration	Song	Horizontal screen	No	11	1e-07	2	1
309	Three-Day Tour Guide to Xi'an #Travel Recommendation #Absolutely Must Visit the Thousand-Year Ancient City of Xi'an #Xi'an #Xi'an Tour Guide @Ice Egg	Travel guides	61	Architectural facilities	Declarative sentences	Not expand	143	UGC	47628	340	Voiceover+Subtitles	Absolute music	Horizontal screen	Yes	57	6	2	15
310	The ancient city wall of a thousand years, with the historical atmosphere of a capital of 13 dynasties, greets you! Summer vacation is coming up, and the Xi'an city wall will be crowded again. #Travel Recommendation Officer #Travel Big Player #Xi'an Travel Guide	Travel guides	11	Architectural facilities	Exclamatory sentences	Not expand	31	UGC	146427	151	Voiceover+Subtitles	Absolute music	Vertical screen	No	3961	376	848	653
311	Not every Hanfu store can create such a beautiful makeup and costume #Xi'an #Hanfu #Show a New Chinese Style #Dream Back to the Tang Dynasty #Have you traveled through time today?	Travel recommendations	22	Travel shopping	Exclamatory sentences	Not expand	52	UGC	558199	447	Live narration	Absolute music	Horizontal screen	Yes	1077	67	261	17
312	Day 3 of Xi'an's "falling apart"?? Spending big money to see the "The Ballad of Chang'an"…#Xi'an #Xi'an Food #Travel #vlog	Travel records	26	Travel shopping	Declarative sentences	Not expand	54	UGC	15689	237	Voiceover+Subtitles	Song	Vertical screen	Yes	145	17	5	1e-07
313	Escape the summer heat and pray for blessings - it's a comfortable holiday here. Take advantage of the current event and plan a visit to #Yu Hua Palace# in Xi'an.	Travel recommendations	23	Natural landscapes	Imperative sentences	Not expand	30	UGC	15567	2300	Voiceover+Subtitles	Song	Vertical screen	Yes	17	4	1	6
314		Travel records	20	Architectural facilities	No title	Not expand	60	UGC	773633	577	Subtitles	Absolute music	Horizontal screen	No	145	70	6	9
315	Xi'an Huaxia Cultural and Tourism Water World #A great place for family fun #Where to go on weekends #Travel recommendation officer #Beautiful moments with children #Group purchase discount price	Travel recommendations	5	Architectural facilities	Declarative sentences	Not expand	5	UGC	11974	3233	Subtitles	Absolute music	Vertical screen	Yes	1e-07	1e-07	1	1e-07
316	Walking in Chang'an, a poetic life. Recommended for the most beautiful walking route in Xi'an - along the banks of the Chan River East Road #2023 Windy Chang'an Public Walking Activity #Capture the beauty of Xi'an at any time #Walking in Chang'an, a poetic life	Travel guides	9	Natural landscapes	Declarative sentences	Not expand	27	OGC	634447	14600	Subtitles	Absolute music	Vertical screen	No	6	1e-07	1	1e-07
317	Walking in Chang'an, a poetic life. Recommended for the most beautiful walking route in Xi'an - Xi'an World Expo Park #2023 Windy Chang'an Public Walking Activity #Capture the beauty of Xi'an at any time #Walking in Chang'an, a poetic life	Travel guides	9	Natural landscapes	Declarative sentences	Not expand	30	OGC	634447	14600	Subtitles	Absolute music	Vertical screen	No	6	1e-07	1e-07	1e-07
318	Walking in Chang'an, a poetic life. Recommended for the most beautiful walking route in Xi'an - Kunming Pool Site Park #2023 Windy Chang'an Public Walking Activity #Capture the beauty of Xi'an at any time #Walking in Chang'an, a poetic life	Travel guides	8	Natural landscapes	Declarative sentences	Not expand	42	OGC	634447	14600	Subtitles	Absolute music	Vertical screen	No	5	1e-07	1	1e-07
319	Chang'an residents go to Xiangshan Fish Village to beat the summer heat, fishing, boating, eating fish... There's always something you'll like! #Xiangshan Fish Village #Chang'an Gengyu #Chang'an Ring Road #Chang'an Food #Chang'an Travel Recommendations	Travel guides	5	Animals and plants	Exclamatory sentences	Not expand	9	UGC	35138	3155	Voiceover+Subtitles	Absolute music	Vertical screen	Yes	19	2	3	2
320	The reason why the fountain is beautiful is because it has pressure. The reason why the waterfall is magnificent is because it has no way out. The reason why water can wear away stone is because it always persists. Life is the same. #Non-contention with the world #Retire to the mountains #Z终南山 Tea Chan #Z终南山 Tea Maniac @Chang'an District, Xi'an War Soul Outdoor Sports Club	Scenic montages	3	Natural landscapes	Exclamatory sentences	Expand	16	UGC	11142	1446	Voiceover	Song	Vertical screen	No	315	39	1	3
321	Are you ready? July is about to kick off the #Maya Beach Vitality Music Party #Xi'an Happy Valley Maya Beach Water Park #Summer is all about playing water #Let's play water #Best places to play water in Xi'an	Popular science information	28	Architectural facilities	Interrogative sentences	Not expand	30	OGC	70970	628	No narration	Song	Horizontal screen	No	294	87	328	39
322	Only time can discover the true classics of hotels. The Sofitel Legend hotel, with only 5 in the world, lets you travel back to last century. The Yajiu Restaurant in the same park offers a buffet lunch for only 138 yuan, with quality online. Take your children to experience the charm of the castle. #Travel recommendation officer #Sofitel #Summer fun plan #Xi'an tourism #Five-star hotel buffet	Popular science information	30	Travel shopping	Declarative sentences	Expand	37	UGC	18720	215	Voiceover+Subtitles	Absolute music	Horizontal screen	Yes	163	10	34	48
323	Here comes the ticket reservation strategy for the Shaanxi History Museum! #Shaanxi History Museum #Travel guide #Guided tour #Xi'an tourism #Summer travel	Travel guides	27	Human activities	Exclamatory sentences	Not expand	88	UGC	38466	33	Live narration	Absolute music	Vertical screen	No	644	150	184	458
324	#Location list traffic competition #Follow me to travel #Ancient capital Chang'an often comes to Chang'an #Xi'an Stele Forest Museum #Guide growth plan	Popular science information	4	Human activities	No title	Not expand	54	PGC	13268	536	Live narration	Absolute music	Vertical screen	Yes	72	8	2	3
325	Summer vacation, bring your whole family to Xi'an! I have a four-bedroom, two-bathroom apartment that can accommodate 8 people in the Hòuhǎi area of Xi'an, waiting for your arrival! #Xi'an Rental #Daily Rental #Xi'an Travel #Boutique #Xi'an Travel Guide	Travel records	6	Architectural facilities	Exclamatory sentences	Not expand	18	UGC	30151	1355	No narration	Song	Vertical screen	No	51	6	1e-07	3
326	#Travel #Travel Recommendation Officer #Record Real Life	Travel records	3	Natural landscapes	No title	Not expand	14	UGC	19273	1291	Subtitles	Song	Vertical screen	No	990	239	489	597
327	Bring your significant other, have fun in Xi'an! Here's a 2-day Xi'an travel guide #Xi'an Travel #Xi'an Cuisine	Travel guides	31	Architectural facilities	Imperative sentences	Not expand	91	UGC	195131	151	Live narration	Absolute music	Horizontal screen	No	1398	139	375	1127
328	Chun Zhen Hotel is launching a summer promotion! You can enjoy a full-service experience for less than 500 yuan per person! #Resort Hotel #Chun Zhen Hotel #TikTok Food and Drink Trendsetter #Xi'an Discovery #Hot Spring Hotel	Popular science information	38	Travel shopping	Exclamatory sentences	Not expand	74	UGC	60906	244	Live narration	Absolute music	Horizontal screen	Yes	783	34	36	22
329	#Great Wild Goose Pagoda Musical Fountain #I take care of the shooting, you take care of the appreciation #Ancient Capital Chang'an is always worth visiting #How to Cross a Millennium Without Hanfu #Xi'an at Night	Scenic montages	3	Architectural facilities	No title	Not expand	13	UGC	25950	841	Subtitles	Absolute music	Vertical screen	Yes	2403	167	1244	481
330	Xi'an is listed as one of the top 10 popular destinations for graduation travel in 2023! Cultural scholar Xiao Jing gives you a reason to visit Xi'an. #Have to See the Ancient Capital Xi'an #Ancient Capital Chang'an is Always Worth Visiting #Summer Travel Recommendation #Xi'an Travel Recommendation Officer	Popular science information	14	Travel shopping	Exclamatory sentences	Not expand	33	UGC	34007	161	Voiceover+Subtitles	Absolute music	Horizontal screen	No	590	55	12	32
331	Hilton Garden Inn offers a three-night stay for only 1199 yuan! #High-value Hotel Recommendation #Hotel #Stay in a Hotel #Xi'an #Accommodation	Popular science information	8	Architectural facilities	Exclamatory sentences	Not expand	17	UGC	23843	1332	Voiceover+Subtitles	Song	Vertical screen	Yes	15	3	1	3
332	Thank you to today's tourists for filming the video. I hope my explanation can ignite everyone's curiosity about history and make everyone fall in love with history #Xi'an #Live Shooting #Travel Recommendation Officer #Terracotta Army Guide #History	Popular science information	3	Human activities	Exclamatory sentences	Not expand	190	UGC	533613	183	Live narration	No music	Vertical screen	No	346	91	59	91
333	Xi'an has a stunning sunset with fire clouds #Xi'an #Travel #Scenery	Scenic montages	10	Natural landscapes	Exclamatory sentences	Not expand	33	OGC	561142	12800	Subtitles	Absolute music	Horizontal screen	No	12	1	3	3
334	When you come to Xi'an, you must wear Hanfu and be a concubine for a day. Today, I found this Hanfu experience center, the owner is a senior ancient dance actor from the Tang Dynasty's Feibuyecheng, who has a deep understanding of ancient makeup and can design different makeup and costumes for different people. Everyone, come to Xi'an and experience it! #Xi'an #Hanfu Experience Center #Tang Dynas…	Travel recommendations	25	Travel shopping	Imperative sentences	Expand	136	UGC	63436	484	Live narration	Song	Horizontal screen	Yes	480	20	9	28
335	How long has it been since you took a real break for your body and mind? #Xian's Hidden Gems #Recommended Summer Vacation Hotels #Live in the Scenery #Travel Recommendation Officer #Recommended Vacation Spots Hidden in the Mountains and Rivers	Travel recommendations	31	Architectural facilities	Interrogative sentences	Not expand	46	UGC	200581	328	Voiceover+Subtitles	Absolute music	Vertical screen	Yes	1289	52	260	20
336	Special forces coming to Xi'an recently can choose this Jinmengyuan Hanfu Shop~ #Hanfu #Datan Night City #The Twelve Hours of Chang'an #Xi'an Hanfu Makeup #Xi'an	Travel records	14	Travel shopping	Declarative sentences	Not expand	30	UGC	12611	732	Voiceover+Subtitles	Absolute music	Vertical screen	Yes	127	4	1	7
337	This place is great #Fenghe River Golden Bay #Recommended Xi'an Campsite	Travel recommendations	13	Natural landscapes	Exclamatory sentences	Not expand	68	UGC	35870	114	Voiceover+Subtitles	Absolute music	Vertical screen	No	225	28	85	103
338	The Datan Fugong began construction in 2002, was completed in 2004, and officially opened to the public on April 11, 2005 (the third day of the third lunar month). The Datan Fugong has many ancient architectural replicas such as the Ziyun Building, the Concubine Pavilion, the Imperial Banquet Hall, the Xingyuan Garden, the Fragrant Forest Garden, the Fengming Jiutian Theater, and the Tang Market.…	Popular science information	10	Architectural facilities	Declarative sentences	Expand	31	UGC	26965	2014	Subtitles	Absolute music	Vertical screen	Yes	32	42	1e-07	1e-07
339	Many things are like traveling. When you make a decision and take the first step, the most difficult part has actually been completed. #vlog daily #Xi'an #Keep loving and heading towards the seas and mountains	Travel records	3	Architectural facilities	Declarative sentences	Not expand	15	UGC	14560	1320	No narration	Song	Vertical screen	No	82	7	1	1e-07
340	Xi'an Bell Tower, a thousand-year-old ancient capital, often come to Chang'an	Scenic montages	1	Architectural facilities	Declarative sentences	Not expand	9	UGC	160	11	Subtitles	Song	Horizontal screen	No	13	1	1e-07	3
341	Recommended Xi'an B&B #Spring Festival Travel #B&B Group Purchase	Travel recommendations	5	Human activities	No title	Not expand	12	UGC	14171	2029	Subtitles	Absolute music	Vertical screen	No	18	6	1e-07	1
342	It is said that the "Salute Baby" Langzheng wants to explore history in Xi'an. The ancient royal garden of Huaqing Palace extends a sincere invitation to you! Welcome you and your family to Xi'an. We will arrange for you to experience the palace tour, appreciate the most beautiful dance drama "The Long Story of Love," and immerse yourself in the realistic painting drama "12·12" Xi'an Incident! #S…	Popular science information	26	Architectural facilities	Exclamatory sentences	Expand	91	OGC	181819	608	Live narration	Song	Horizontal screen	No	215573	7793	17535	12042
343	The ancient capital of Xi'an welcomes you #Xi'an #Xi'an Food #Xi'an Tourism #Datan Night City	Scenic montages	52	Architectural facilities	Declarative sentences	Not expand	80	UGC	30151	1355	Voiceover+Subtitles	Absolute music	Horizontal screen	No	16	2	1e-07	1e-07
344	These three hotels in Xi'an for your travel, you must collect them #Good Travel Festival #Travel Recommendation Officer #Xi'an Travel Guide #Hotel #High-value Hotel Recommendation	Travel guides	27	Architectural facilities	Imperative sentences	Not expand	36	UGC	26306	121	Voiceover+Subtitles	Absolute music	Horizontal screen	No	133	7	11	13
345	Xi'an Lintong Huaqing Aegean Sea Hot Spring Hotel is launching a big promotion! Two adults and one child can enjoy hot spring and seafood hotpot buffet for only 368 yuan. Hurry up at the lower left corner! #The first meal of the summer vacation #Hotel Buffet #Hot Spring #Hot Spring Resort Group Purchase #Hot Spring Pool	Popular science information	4	Travel shopping	Imperative sentences	Not expand	7	UGC	13833	1593	Voiceover+Subtitles	Absolute music	Vertical screen	Yes	48	4	6	6
346	Recommended hotels with high cost-performance ratio in Xi'an, including hotel accommodation and travel recommendations for Xi'an. Companions coming to Xi'an can book the hotel group in the lower left corner first.	Travel recommendations	7	Architectural facilities	Imperative sentences	Not expand	16	UGC	75445	166	Voiceover+Subtitles	Absolute music	Vertical screen	Yes	32	3	4	12
347	Special Forces Xi'an One-Day Tour Guide #Xi'an Travel #Travel Recommendation Officer #Travel Guide #Graduation Travel Guide #Terracotta Army Museum	Travel guides	17	Architectural facilities	Declarative sentences	Not expand	43	OGC	9776	193	Voiceover+Subtitles	No music	Vertical screen	No	111	16	27	54
348	Xi'an, the ancient capital, has always been Chang'an. Parent-child walking, bamboo forest exploration, self-grilling, Confucian studies... The outdoor hiking activity of the Loutan Dragon Boat Festival was successfully completed. Enjoying hotpot and barbecue, enjoying summer cooling and cooling. @Image Loutan #2023 Meet New Xi'an	Travel records	37	Human activities	Declarative sentences	Expand	99	OGC	157339	2307	Subtitles	Song	Horizontal screen	No	11	3	1e-07	1e-07
349	The Taiping National Forest Park is located at the entrance of Taiping pass, which is a well-known water play destination in Xi'an. If you don't want to go to the scenic area, the nearby Xisi Gou is also good, where you can camp and play water. #Cooling and summer resort #Where to play water in Xi'an #Navigation to Xisi Gou Scenic Area #Today's Record	Travel records	11	Travel shopping	Declarative sentences	Not expand	31	UGC	103117	344	No narration	Song	Vertical screen	No	4	3	1e-07	1e-07
350	Explore the World Expo Park and enjoy the beautiful scenery of Hancha, appreciate the "Xi'an's Timelessness", a must-visit place during weekends and holidays. #Xi'an Travel Recommendation #Where to go on weekends #Travel Recommendation Officer #Follow me to打卡the most red landmark #A good place for children to play	Travel recommendations	9	Architectural facilities	Exclamatory sentences	Not expand	17	UGC	21875	1113	Subtitles	Song	Horizontal screen	Yes	23	2	3	1
351	Time may end, but this love is endless. #Surprised by the Xi'an "The Long Story" dance drama #Dreaming back to the Tang Dynasty	Scenic montages	1	Human activities	Declarative sentences	Not expand	47	UGC	54	79	Voiceover	Absolute music	Vertical screen	Yes	6	1	1	1e-07
352	Xi'an #Xuanzang Sanzang Temple is located behind the Great Wild Goose Pagoda in Xi'an, a group of Tang-style buildings, mainly including the Brightness Hall, Prajna Hall, and Great Prajna Hall. The magnificent Sanzang Palace houses the top bone relic of Master Xuanzang, the treasure of the Great慈En Temple. The Great Prajna Hall is the main building of the Sanzang Temple, with a bronze statue of M…	Popular science information	16	Architectural facilities	Declarative sentences	Expand	43	UGC	26965	2014	Subtitles	Song	Vertical screen	No	28	37	1e-07	1e-07
353	This summer, come here to cool off. #Mountainous summer resort season #Cooling and summer resort #Essential for summer #Xi'an	Travel recommendations	15	Natural landscapes	Imperative sentences	Not expand	34	UGC	25389	281	Voiceover+Subtitles	Song	Vertical screen	No	866	56	1	21
354	Le Chao Huaxia City Life Festival #Le Chao Huaxia #Ha Ge Media #Le Chao Huaxia City Life Festival #Xi'an Le Chao Life Festival	Scenic montages	19	Travel shopping	No title	Not expand	25	UGC	39696	389	Voiceover+Subtitles	Song	Horizontal screen	Yes	14	1e-07	1e-07	5
355	The Le Chao Huaxia City Life Festival has arrived #Le Chao Huaxia City Life Festival #Le Chao Huaxia #Ha Ge Media #Le Chao Huaxia City Life Festival #Xi'an Le Chao Life Festival	Popular science information	14	Human activities	Declarative sentences	Not expand	36	UGC	21313	1338	Live narration	Song	Vertical screen	Yes	92	4	32	29
356	Five minutes from the foot of the mountain to the top, recording every grass and tree in Taiping National Forest Park. Convenient for friends who haven't been there to understand the actual situation of the scenic area in advance. #Natural Beauty Deep in the Mountains, Clear Water and Beautiful Scenery #Experience the atmosphere and beauty of nature #Nature's Natural Oxygen Bar #Taiping National …	Travel records	118	Natural landscapes	Declarative sentences	Expand	331	UGC	81768	540	No narration	Song	Vertical screen	Yes	1589	532	488	182
357	During the summer, when visiting Xi'an, it's a must to choose the Zhonglou Hotel located by the Zhonglou. The summer prices are also super attractive! #Recommended Xi'an Hotel #Zhonglou Hotel #Calendar Room #Recommended Xi'an Hotel for Summer #Recommended Xi'an Attractions	Travel recommendations	15	Architectural facilities	Exclamatory sentences	Not expand	24	UGC	51688	609	Voiceover+Subtitles	Absolute music	Horizontal screen	Yes	69	13	9	12
358	After reading it, I really think it's a great deal! You can book tickets with a green address, and if the booking is not successful, you will get a full refund! No worries at all! #Surprised by the Xi'an "The Great Love" Dance Drama #The Great Love Performance #Great place for family outings #Performance Venue	Travel records	8	Human activities	Exclamatory sentences	Not expand	16	UGC	29837	1629	Subtitles	Absolute music	Vertical screen	Yes	382	55	35	42
359	Daytime is Xi'an, and nighttime is Chang'an. You must go to the Tang Dynasty Night City with the one you love, to see the brilliant lights of the prosperous Tang Dynasty a thousand years ago! #Tang Dynasty Night City Musical Fountain	Scenic montages	6	Natural landscapes	Exclamatory sentences	Not expand	69	PGC	189434	889	No narration	Song	Horizontal screen	No	47	1	1e-07	1e-07
360	Xi'an, Tang Dynasty Night City #Recommended Xi'an Attractions #Xi'an Tourism #Recommended Xi'an Tourist Attractions #Xi'an Tourist打卡 #Where to go for Xi'an Tourism	Travel records	6	Architectural facilities	Declarative sentences	Not expand	11	UGC	43954	6237	Subtitles	Absolute music	Vertical screen	Yes	6	1e-07	1e-07	1e-07
361	#Xi'an Tourism #Xi'an Tour Guide #Terracotta Army Museum	Popular science information	20	Human activities	No title	Not expand	309	PGC	474300	160	Live narration	Song	Vertical screen	Yes	687	126	78	197
362	The most beautiful Xi'an: Kunming Pool, a scene at every step, every step with emotion. Cross the Magpie Bridge, look far into the Qin Mountains, walk around the lake, it is very relaxing, feeling the beautiful myth of the Cowherd and Weaving Girl #Kunming Pool Qixi Park #Kunming Pool Qixi Park Magpie Bridge #Emperor Wu of Han	Scenic montages	22	Architectural facilities	Declarative sentences	Not expand	73	UGC	307	273	No narration	Absolute music	Horizontal screen	No	17	1e-07	1e-07	1e-07
363	Episode 50 | #Xi'an Stele Forest Museum #Xi'an Study Trip #Xi'an Tourism #Xi'an Travel Guide #Family Museum	Popular science information	1	Human activities	No title	Not expand	157	UGC	241175	211	Live narration	No music	Vertical screen	Yes	17129	1077	1233	3574
364	Are you ready? #Maya Beach Vital Music Party starts on July 1st, waiting for you! #Xi'an Happy Valley Maya Beach Water Park #Happy Valley #Best place to play water in Xi'an	Popular science information	10	Human activities	Interrogative sentences	Not expand	21	OGC	70970	628	No narration	Song	Horizontal screen	No	357	156	578	52
365	Xian Chanba Hehouhai, the latest place for everyone in Xi'an to play and check in! Hehouhai Market #Popular Scenic Spot打卡 #Xi'an Chanba #Hehouhai #Recommended Xi'an Hot Spot #Beautiful Night View is charming	Scenic montages	3	Natural landscapes	Exclamatory sentences	Not expand	28	UGC	30151	1355	Subtitles	Song	Vertical screen	No	30	1e-07	45	3
366	This year, when visiting Xi'an, we will stay at this Zhonglou Hotel in the center. There is no better location than this. Be confident, you can afford it! #Douyin Group Purchase Discount #Hotel near Tang Dynasty Night City Xi'an #Hotel near Zhonglou Xi'an #Fun City Circle #Xi'an Hotel Recommendation	Travel recommendations	10	Architectural facilities	Imperative sentences	Not expand	18	UGC	31215	966	Voiceover+Subtitles	No music	Vertical screen	Yes	489	107	107	232
367	Surprisingly, the Terracotta Warriors Hotel is quite eerie; I won't be seeking the bizarre next time. #Terracotta Warriors Hotel #Seeking the Bizarre #Travel Vlog #Xi'an Journey #Xi'an Tourism	Travel records	45	Architectural facilities	Exclamatory sentences	Not expand	118	UGC	408687	71	Voiceover+Subtitles	Absolute music	Horizontal screen	No	6415	205	905	333
368	Thousand acres of fertile land, stones marking the boundaries, can you guess a character? #Stele Forest #Xi'an Tourism #Increase Knowledge #Lin Zexu	Popular science information	12	Architectural facilities	Interrogative sentences	Not expand	59	UGC	1014648	66	Live narration	Absolute music	Vertical screen	Yes	909	34	54	171
369	The Buddha's eye at Guangren Temple is gone, in any case, it's a bit of a regret. Leave a permanent memory! #Ancient Capital Chang'an #Thirteen Dynasties Ancient Capital Xi'an #Guangren Temple Buddha's Eye Wall #May all wishes be fulfilled?? #Xi'an Tourism Guide	Travel records	10	Architectural facilities	Exclamatory sentences	Not expand	50	UGC	22654	482	No narration	Song	Vertical screen	Yes	532	127	35	33
370	These 6 must-visit attractions in Xi'an's tourism are a trap; you must avoid them. #Xi'an Tourism #Daming Night City #Travel Recommendation Officer #Xi'an #Avoid Pitfalls Guide	Travel guides	15	Human activities	Exclamatory sentences	Not expand	52	UGC	38466	33	Live narration	Absolute music	Vertical screen	No	772	93	221	319
371	Surprise after surprise, the Xi'an City Wall's General is giving away great gifts continuously. #Xi'an City Wall Yongning Gate #Cultural Tourism	Popular science information	8	Human activities	Declarative sentences	Not expand	39	UGC	345587	427	Live narration	Absolute music	Horizontal screen	No	562	43	30	29
372	Episode 33 | Remember to book tickets in advance for these attractions when traveling to Xi'an. #Xi'an Tourism Guide #Shaanxi History Museum #Terracotta Warriors Tourism Guide	Travel guides	13	Travel shopping	Exclamatory sentences	Not expand	140	PGC	312957	200	Live narration	No music	Vertical screen	No	3422	278	1280	3543
373	Xi'an is still bustling with people during the short holiday. Daming Night City, as soon as the little sister on the boat came out, it was crowded with people. #Daming Night City #Travel Recommendation Officer #Crowded #Daytime is Xi'an City, nighttime is Chang'an City #Xi'an	Travel records	3	Architectural facilities	Declarative sentences	Not expand	17	UGC	236088	451	No narration	Song	Vertical screen	Yes	770	22	48	50
374	Episode 11 | A good place to avoid the summer heat and cool down. Two hours' drive from Xi'an... #Wasabi's Random Shooting	Travel records	2	Natural landscapes	Declarative sentences	Not expand	18	UGC	40713	8179	Voiceover	Absolute music	Vertical screen	No	192	32	1	1e-07
375	Why didn't Yang Yuhuan ever get pregnant? #Xi'an #Douyin Tourism #Travel Recommendation Officer #Take You on a Tour	Popular science information	1	Human activities	Interrogative sentences	Not expand	66	OGC	85633	118	Live narration	No music	Vertical screen	No	527	27	45	80
376	Recommendation of Xi'an Hanfu Shop, a high-end Hanfu store #Hanfu Experience Hall #Xi'an Hanfu Makeup #Hanfu #National Style and Ancient Aesthetics #Explore Shops with Douyin	Travel recommendations	21	Travel shopping	Declarative sentences	Not expand	33	UGC	37468	651	Live narration	Song	Horizontal screen	Yes	64	16	15	27
377	Summer flavor of Qinling Mountains #Recommended Places for Travel in Xi'an #Family-friendly Attractions #Weekend Destinations in Xi'an #Local Travel in Xi'an	Travel recommendations	6	Travel shopping	Declarative sentences	Not expand	16	PGC	15958	229	No narration	Absolute music	Vertical screen	No	15	2	1	1
378	Episode 33 | The Legend of Sofitel Xi'an, Deservedly So #Sofitel Legend #High-end Restaurant #Xi'an Travel Guide #Xi'an Hotel Recommendation #Travel and Vacation	Popular science information	42	Architectural facilities	Exclamatory sentences	Not expand	60	UGC	42125	253	Voiceover+Subtitles	Absolute music	Horizontal screen	No	196	19	7	12
379	Let's go with friends to charge ahead! #Camping BBQ Location Recommendation #The Most Beautiful Town in Qinling - Huozhuang #Summer Vacation Camping Star Gazing Trip #Have Fun Camping in Xi'an	Travel guides	23	Natural landscapes	Imperative sentences	Not expand	39	UGC	322763	654	Voiceover+Subtitles	Absolute music	Horizontal screen	Yes	1151	63	261	25
380	Episode 39 | What does the newly opened Silver Base Ice and Snow World in Xi'an look like? You'll know after watching this video! It's still good for taking kids out in the summer! #Family Fun Place #Good Place to Take Kids Out #Ice and Snow World #Where to Go on the Weekend #Travel Recommendation Officer	Travel recommendations	15	Architectural facilities	Interrogative sentences	Not expand	27	UGC	34434	183	Voiceover+Subtitles	Absolute music	Vertical screen	Yes	26	14	12	8
381	Don't know where to go in the sweltering summer? Come with me to have fun and beat the heat! #The Most Beautiful Town in Qinling - Huozhuang #Summer Vacation Camping Star Gazing Trip #Have Fun Camping in Xi'an	Travel guides	45	Natural landscapes	Interrogative sentences	Not expand	83	UGC	98918	258	Voiceover+Subtitles	Absolute music	Vertical screen	Yes	937	66	232	18
382	#Location List Traffic Competition #Thirteen Dynasties Ancient Capital Xi'an #Thousand-Year Ancient Capital Chang'an #Xi'an Stele Forest Museum #Follow Me to Travel	Popular science information	5	Human activities	No title	Not expand	66	PGC	13268	536	Live narration	Absolute music	Vertical screen	Yes	67	5	1e-07	6
383	Want to see the prosperity of the Tang Dynasty? Go to Xi'an's Nightless City with your loved one! #Tang Dynasty Nightless City #Xi'an #Where to Go on the Weekend #Douyin Group Buying Discounts #Dream of the Tang Dynasty	Travel recommendations	7	Human activities	Imperative sentences	Not expand	10	UGC	379	171	Subtitles	Absolute music	Vertical screen	Yes	10	1	1e-07	6
384	Graduation season, the hellish haunted house is waiting for you! #Long Vine Ghost School #Other Dimension Mystery Room #Graduation Season Gameplay Recommendation @Xi'an Long Vine Ghost School Zhonglou Store #Scary Mystery Room #Escape Room	Travel recommendations	19	Travel shopping	Declarative sentences	Not expand	34	UGC	14718	2925	Live narration	Absolute music	Horizontal screen	Yes	2	1	1e-07	1e-07
385	The star-studded family amusement park where celebrities take their kids is a must-arrange for your children! #Nerbao #Good Place to Take Kids Out #Family Amusement Park #Nerbao Summer Happy Card #Good Place to Take Kids Out in Xi'an	Travel recommendations	9	Architectural facilities	Imperative sentences	Not expand	18	UGC	75445	166	Voiceover+Subtitles	Song	Vertical screen	Yes	13	1e-07	1e-07	4
386	It's the perfect place for summer cooling! #The Most Beautiful Town in Qinling - Huozhuang #Summer Vacation Camping Star Gazing Trip #Have Fun Camping in Xi'an #Family Fun Place #Xi'an Local	Travel recommendations	38	Natural landscapes	Exclamatory sentences	Not expand	57	UGC	300678	680	Voiceover+Subtitles	Song	Vertical screen	Yes	948	92	220	29
387	Just downstairs is the Yanta subway station, the Yanta North Square Musical Fountain, a short walk to Chang'an Twelve Hours, and the Tang Dynasty Nightless City. This location is just over 200 yuan per night, with free 24-hour Hanfu use, free parking, and family movie-watching and futon options are also great. The validity period is until the end of April next year, and you can pre-purchase the a…	Travel guides	19	Architectural facilities	Declarative sentences	Expand	25	UGC	4967	1178	Voiceover+Subtitles	Absolute music	Horizontal screen	No	33	10	4	11
388	Early bird tickets for Xi'an Silver Base Ice and Snow World are here, enjoy discounts by locating the coupon at the lower left corner! #Family Fun Destination #Summer Vacation Must-Visit #Great Place for Kids #Ice and Snow Paradise #Silver Base Ice and Snow World	Popular science information	5	Travel shopping	Imperative sentences	Not expand	5	UGC	13588	442	Subtitles	Song	Vertical screen	Yes	17	2	1e-07	1
389	Age is never a barrier, unless you use it to challenge yourself. May you live the life you want, and may your years always bloom! #Creative Inspiration #Sunset glow reflecting the evening sky, a sunset so beautiful it's like a painting #Xi'an Ring City Park #Douyin Assistant	Scenic montages	3	Architectural facilities	Exclamatory sentences	Not expand	18	UGC	24090	744	No narration	Song	Vertical screen	No	632	222	20	21
390	#Xi'an #Daming Night City - Built with the background of the prosperous Tang Dynasty, it is the main line of Tang style elements, with four squares: the North Square of the Great Wild Goose Pagoda, the Xuanzang Square, the Zhenguan Square, and the Square of Leading the New Era, four cultural venues: Xi'an Concert Hall, Shaanxi Grand Theatre, Xi'an Art Museum, Qujiang Pacific Film City, five cultu…	Popular science information	23	Architectural facilities	Exclamatory sentences	Expand	55	UGC	14083	5047	Subtitles	Song	Vertical screen	Yes	20	19	1e-07	1e-07
391	Xi'an Happy Valley supports every young dream, and their stories will continue to unfold here, the artists under Xi'an Happy Valley. #Xi'an Happy Valley Maya Beach Water Park #Maya Beach Vital Music Party	Popular science information	71	Human activities	Declarative sentences	Not expand	141	OGC	70970	628	Live narration	Absolute music	Horizontal screen	No	87	10	8	9
392	The Terracotta Army is undoubtedly the eighth wonder of the world #History #Terracotta Army #Tourism #Live Shooting #Xi'an	Travel records	12	Human activities	Exclamatory sentences	Not expand	156	UGC	134870	181	Live narration	Absolute music	Vertical screen	No	1982	129	117	239
393	When visiting Xi'an, you must come to Daming Night City, wear Hanfu, take beautiful photos at Chang'an Twelve Hours, and be a Tang person for a day. There are so many Hanfu sisters here, come quickly! #Xi'an #Daming Night City #Hanfu #Chang'an Twelve Hours #Hanfu Sisters	Travel recommendations	11	Architectural facilities	Imperative sentences	Not expand	32	UGC	63436	484	Live narration	Absolute music	Horizontal screen	Yes	927	91	171	293
394	When visiting Xi'an, you must see the Terracotta Army.	Travel recommendations	5	Architectural facilities	Imperative sentences	Not expand	19	UGC	10466	659	Subtitles	Absolute music	Vertical screen	No	36	1e-07	1e-07	1e-07
395	This Dragon Boat Festival holiday, I experienced a journey through time at Huaqing Palace! #Huaqing Palace #Scenic Area #Xi'an	Travel records	21	Architectural facilities	Exclamatory sentences	Not expand	45	UGC	305380	298	Live narration	Absolute music	Horizontal screen	Yes	3150	93	14	8
396	Go to Qinling · Fun Qinling | 2023 Qinling Eco-Tourism Season ~ "Exquisite Dragon Boat Festival, Discussing Folk Customs" Intangible Cultural Heritage Festival ~ #Xi'an Qinling Wild Animal Park #Dragon Boat Festival @Xi'an Qinling Wild Animal Park	Popular science information	25	Travel shopping	Declarative sentences	Not expand	42	OGC	123453	4295	Subtitles	Absolute music	Horizontal screen	No	12	1	1e-07	1e-07
397	#Inn #Relax and Unwind #Live in the scenery #Yi Su Inn Xi'an Bell Tower Store	Travel recommendations	7	Architectural facilities	No title	Not expand	16	PGC	10055	228	No narration	Absolute music	Vertical screen	No	17	1e-07	1e-07	1e-07
398	Chang'an's Huan Mountain Road is blooming with sunflowers! Grown towards the sun, following the light; no one else in sight, all around is you! Only by taking a photo with the deeply affectionate and romantic sunflowers can one not辜负 the beauty of early summer. #Xian #Fanglan Family Sunflower Sea #Sunflowers in full bloom on Chang'an Huan Mountain Road #Travel Recommendation Officer #Healing Scen…	Scenic montages	8	Animals and plants	Exclamatory sentences	Expand	13	UGC	38104	624	No narration	Song	Vertical screen	No	3469	610	2897	1610
399	Seaworld # Xi'an Huantaqi Seaworld tickets for only 19.9, Seafood Pavilion + Time Pavilion, dual-pavilion ticket, grab it early before it's too late # Let's explore the underwater world # A great place for family fun # Performance venue photography	Travel recommendations	6	Human activities	Imperative sentences	Not expand	9	UGC	11885	900	Voiceover+Subtitles	Song	Vertical screen	Yes	16	1e-07	1e-07	2
400	At Xi'an's Big Wild Goose Pagoda North Square, the music fountain at 9 PM is bustling with people, one after another, everyone vying for a good spot, waiting quietly for the show to begin.	Travel records	27	Natural landscapes	Declarative sentences	Not expand	180	UGC	10679	3107	Subtitles	Song	Vertical screen	No	138	11	3	1e-07
401	It's a must to visit the back sea of Xi'an, feel the evening breeze of the back sea! #Photography #Every frame is full of love # Xi'an Back Sea	Scenic montages	16	Architectural facilities	Exclamatory sentences	Not expand	51	UGC	307	273	No narration	Absolute music	Horizontal screen	No	15	3	1e-07	1e-07
402	There are discounts on the tickets of the fun park in the eastern suburbs # Douyin group purchase discount # Xi'an weekend destination recommendation # A great place for family fun # Popular children's amusement park recommendation # Amusement park day trip	Travel recommendations	13	Architectural facilities	Exclamatory sentences	Not expand	14	UGC	31215	966	Voiceover+Subtitles	Absolute music	Vertical screen	Yes	143	12	267	24
403	#Special Forces-style Travel Come to Xi'an and be a Tang "trendy" person.	Travel guides	39	Architectural facilities	Imperative sentences	Not expand	70	OGC	233610	3700	Voiceover+Subtitles	Absolute music	Vertical screen	No	182	7	38	67
404	#Douyin search for traffic, come to Xi'an Yijin Ice and Snow World and cool off # A great place for family fun # Found the fairy-tale ice and snow world # Good Travel Festival # Ice and Snow World	Travel recommendations	18	Architectural facilities	Imperative sentences	Not expand	31	UGC	22953	1542	Voiceover+Subtitles	Song	Vertical screen	Yes	138	2	27	11
405	If you also came to the Tang Dynasty Night City during the day, I would definitely recommend you to visit the nearby Dachen Zhi! # Xi'an travel guide # Tang Dynasty Night City # Must visit the ancient capital of Xi'an # Intangible Cultural Heritage # Dachen Zhi	Travel recommendations	30	Architectural facilities	Exclamatory sentences	Not expand	50	UGC	83430	157	Voiceover+Subtitles	Absolute music	Horizontal screen	No	1043	20	135	66
406	It looks like the moon in the sky, but it's actually a bridge on the ground. #Moon Bridge #Ancient capital Xi'an #Check in at scenic spot	Scenic montages	1	Architectural facilities	Declarative sentences	Not expand	16	UGC	38685	982	No narration	Song	Horizontal screen	No	291	31	35	29
407	#Tourism Xi'an Bell Tower, Old Zeng has visited here.	Travel records	1	Travel shopping	Declarative sentences	Not expand	4	UGC	20895	789	Live narration	Absolute music	Vertical screen	No	99	4	1e-07	1
408	A performance of "The Long Love Story" is enough to make this Xi'an trip worthwhile. When the entire Lishan Mountain lights up, it is incredibly stunning. The phone can't capture its beauty #Dreaming back to the Tang Dynasty	Travel records	8	Human activities	Exclamatory sentences	Not expand	30	UGC	19530	3137	No narration	Absolute music	Horizontal screen	Yes	29	3	1e-07	1e-07
409	Special forces soldiers are so tired. Playing around in Xi'an is so comfortable??^_^#Xi'an Travel #vlog everyday #Xi'an Eats, Drinks and Entertainment	Travel records	21	Travel shopping	Exclamatory sentences	Not expand	30	UGC	15689	237	Voiceover+Subtitles	Song	Vertical screen	No	184	51	8	8
410	The Bell Tower and Drum Tower of Xi'an, unparalleled in the world! The prosperity of the Zhou, Qin, Han, and Tang dynasties created by the ancient capital of Xi'an is unparalleled by any other ancient city in the world! #Xi'an Bell Tower #Xi'an Travel Recommendations #Xi'an Night View #Thirteen Dynasties Ancient City Xi'an #Top Xi'an Scenic Spots to Visit	Scenic montages	3	Architectural facilities	Exclamatory sentences	Not expand	10	PGC	197591	483	No narration	Absolute music	Vertical screen	No	1904	162	313	217
411	This summer is not too cold! By the city, the clouds are light and the wind is clear. #Experience the atmosphere and beauty of nature #Family-friendly travel destinations #Where to go on weekends #Time in a small courtyard #Xi'an	Scenic montages	6	Natural landscapes	Exclamatory sentences	Not expand	28	UGC	172254	38	No narration	Song	Vertical screen	Yes	426	15	10	18
412	The Bell Tower today is really beautiful, it must be to welcome the friends coming to play in my great Xi'an! #Bell Tower #Xi'an #Xi'an Bell Tower #Dragon Boat Festival #Xi'an Travel Guide	Travel records	2	Architectural facilities	Exclamatory sentences	Not expand	9	UGC	18542	1163	No narration	Absolute music	Vertical screen	No	28	2	1	3
413	This Dragon Boat Festival, tourists all came to the Night City of the Great Tang, and locals went to the Bell Tower! Where did you go? #Dragon Boat Festival Travel Destinations #Top Ten Hanfu Shops in Xi'an #Xi'an Hanfu Makeup #Second Day of the Dragon Boat Festival Holiday	Travel records	5	Architectural facilities	Interrogative sentences	Not expand	18	UGC	37058	283	Subtitles	Song	Vertical screen	Yes	80	13	1	3
414	#Xi'an Travel, the Hui Min Street is worth a visit, only those who are good at discovering will be full of surprises! #Experience the hustle and bustle of Xi'an #Local characteristic cuisine #Search China	Travel records	9	Architectural facilities	Exclamatory sentences	Not expand	20	UGC	105680	2094	Subtitles	Absolute music	Horizontal screen	No	17	2	1	1
415	The best choice for summer residence, come and take a look soon! #Xi'an #Mountainous Summer Resort Season #Dragon Boat Festival #Living Environment	Travel recommendations	16	Architectural facilities	Imperative sentences	Not expand	39	UGC	77031	313	Voiceover+Subtitles	Absolute music	Vertical screen	No	1141	42	247	23
416	#Location List Traffic Competition #Follow me to travel #Thirteen Dynasties Ancient City Xi'an #Thousand-year-old Ancient Capital Chang'an #Xi'an Stele Forest Museum	Popular science information	5	Human activities	No title	Not expand	103	PGC	13268	536	Live narration	Absolute music	Vertical screen	Yes	46	4	1e-07	2
417	What's new at the Qujiang Yintai in the Night City of the Great Tang? Have you been there? #Qujiang Yintai City #Qujiang Yintai #Xi'an Shopping and Eating Guide #Where to go on weekends #Top Must-visit Places in the Night City of the Great Tang	Travel recommendations	38	Travel shopping	Interrogative sentences	Not expand	55	UGC	73018	109	Live narration	Song	Vertical screen	No	1161	68	244	15
418	There is always a scenery that is for you. When you see it, it is just beautiful, and it makes our hearts peaceful. Let's slow down and appreciate the scenery around us, and keep the beauty. #Douyin takes you to appreciate flowers #Top Xi'an Hot Check-in Places Recommended #Travel Recommendation Officer	Scenic montages	6	Animals and plants	Declarative sentences	Not expand	12	UGC	34133	1126	No narration	Song	Vertical screen	No	1182	138	471	392
419	Really in Xi'an! It feels like I've stumbled into a fairy tale world #Xi'an #Where to go on weekends #Where to enjoy the Dragon Boat Festival #Travel Recommendation Officer #Healing scenery	Scenic montages	9	Natural landscapes	Exclamatory sentences	Not expand	9	UGC	21874	244	No narration	Song	Vertical screen	No	7037	1002	2856	1806
420	Xi'an #LoveLifeLoveFlowers #VillaGardenPlants #PrivateGarden #DouyinTakeYouToEnjoyFlowers	Scenic montages	3	Animals and plants	No title	Not expand	8	OGC	67298	4031	No narration	Absolute music	Horizontal screen	Yes	44	5	1e-07	1
421	Shocking music fountain light show at the Great Wild Goose Pagoda is too beautiful, remember to watch it when you come #TravelRecommendationOfficer #Daming Nocturne City #Great Wild Goose Pagoda Music Fountain	Scenic montages	3	Architectural facilities	Exclamatory sentences	Not expand	10	UGC	1160396	504	No narration	Song	Vertical screen	No	1723	122	404	162
422	#FamilyEntertainmentSpot Ask? The night event opened on July 1st, let's have a vibrant music party? #Maya Beach Vital Music Party #Xi'an Maya Beach Water Park	Popular science information	19	Architectural facilities	Interrogative sentences	Not expand	27	OGC	70970	628	No narration	Song	Vertical screen	No	8475	417	1460	677
423	Enjoying driving around the streets of Xi'an, searching for memories of my childhood, actually, the feeling back then was even better! #Shaanxi Xi'an #TravelRecommendationOfficer	Travel records	9	Architectural facilities	Exclamatory sentences	Not expand	24	PGC	141240	1774	No narration	Absolute music	Vertical screen	No	274	65	1e-07	3
424	Sunset glow, my second heart flutter for you, wishing all high school students success in the college entrance examination and a bright future! #100ReasonsToLoveTheSouthFiveTaiOfZongnanMountain #PhotographyInSouthFiveTai #SunsetGlow #TravelRecommendationOfficer #ComeToXi'anToWatchASunset	Scenic montages	8	Natural landscapes	Exclamatory sentences	Not expand	22	OGC	252953	217	No narration	Song	Vertical screen	Yes	3838	56	51	38
425	Xi'an Egg Boy Weightless Music Festival is really fun! #EggBoyParty #EggBoyWeightlessMusicFestival	Travel records	11	Travel shopping	Exclamatory sentences	Not expand	36	UGC	72592	102	Subtitles	Song	Vertical screen	No	3988	279	452	541
426	Introduction to the Water Street and Firework Alley in Zhouzhi County, Xi'an City. Have you been here? It gives you a sense of time travel! #Xi'anTourism #ZhouzhiWaterStreetFireworkAlley #TravelGuide #TravelRecommendationOfficer #NationalTourismHongyu @DouyinAssistant	Popular science information	46	Architectural facilities	Interrogative sentences	Not expand	136	UGC	262518	76	Live narration	Absolute music	Vertical screen	Yes	906	86	191	154
427	Having your own courtyard, your spirit has a place to settle #MountainWildSummer #Xi'an #LiveInTheScenery #IdealLife	Scenic montages	14	Architectural facilities	Declarative sentences	Not expand	39	UGC	558199	447	Live narration	Absolute music	Horizontal screen	No	615	64	534	22
428	#HighValueForMoneyHotelRecommendation #StayInHotel #Xi'anHotel #HotelAccommodation	Travel recommendations	10	Architectural facilities	No title	Not expand	14	UGC	84903	386	Voiceover+Subtitles	Song	Horizontal screen	Yes	25	1	7	10
429	Within 30 kilometers of Xi'an, be away for the summer holidays, barbecue, gathering, fishing, playing water, resting, all completely free #FamilyEntertainmentSpot #DayTrip	Travel recommendations	6	Natural landscapes	Declarative sentences	Not expand	42	UGC	26241	121	Live narration	Song	Vertical screen	No	125	30	5	16
430	Yinji Ice and Snow World has arrived in Xi'an, right here on the north side of Happiness Road. Early bird tickets are just 69.9, and children under 1.2 meters are free. All the attractions here are unlimited play. If you want to come, hurry up and check the group purchase link in the lower left corner of the video. #Good Travel Festival #Ice and Snow World #Great place for family fun #Where to go…	Travel recommendations	7	Travel shopping	Imperative sentences	Expand	9	UGC	25266	1086	Voiceover+Subtitles	Absolute music	Vertical screen	Yes	17	1	1	2
431	This summer, come with me to enjoy the fun of kinging and live life to the fullest! #Qinling's Most Beautiful Town Huozhuan #Summer Vacation Cooling and Camping Star Gazing Trip #Go camping and have fun in Xi'an	Travel guides	48	Architectural facilities	Exclamatory sentences	Not expand	85	UGC	502649	129	Voiceover+Subtitles	Song	Vertical screen	Yes	1201	74	506	16
432	Only 26 degrees all-in-one camping barbecue, water play, strolling with kids, Xian City Huoyi District Xihexian Village. Video below location navigation can directly reach.	Travel recommendations	36	Architectural facilities	Declarative sentences	Not expand	190	UGC	47403	556	Voiceover	No music	Vertical screen	No	342	43	114	170
433	Qinling's Most Beautiful Town, give yourself a few days to enjoy the slow life here. #Qinling's Most Beautiful Town Huozhuan #Summer Vacation Cooling and Camping Star Gazing Trip #Go camping and have fun in Xi'an	Scenic montages	46	Natural landscapes	Exclamatory sentences	Not expand	80	UGC	325813	336	Voiceover+Subtitles	Song	Horizontal screen	Yes	1135	69	483	18
434	Go to Qinling·Fun Qinling｜2023 Qinling Eco-Tourism Season ~ "Wonderful Dragon Boat Festival, Talk about Folk Customs" Zoo Night #Wildlife up close #Dragon Boat Festival must-visit zoo recommendation #Happy Dragon Boat Festival #Xi'an Qinling Wild Animal Zoo	Popular science information	40	Human activities	Declarative sentences	Not expand	81	OGC	119912	223	Subtitles	Song	Horizontal screen	Yes	42	9	14	10
435	#Xi'an Must-Visit Scenic Spots Recommendation Camel Bell Legend Show, the entire venue is full, no empty seats #Travel Recommendation Officer #Large-scale outdoor drama #Camel Bell Legend Ticket Reservation #Camel Bell Legend Ticket Group Purchase Price	Travel records	7	Human activities	Exclamatory sentences	Not expand	30	UGC	27932	319	Subtitles	Song	Vertical screen	Yes	48	4	18	5
436	Don't say that there is smog in Xi'an anymore. Today, the sky over Qinling is clear blue without any filters. These clouds are so beautiful, like scales of fish.	Scenic montages	2	Natural landscapes	Exclamatory sentences	Not expand	16	UGC	41948	338	No narration	Absolute music	Horizontal screen	No	2151	311	610	267
437	Danfeng Gate is the south gate of the Daming Palace and also the main gate of the Daming Palace. It was known as the "First Gate in the World" during the prosperous Tang Dynasty. #Ancient Capital Chang'an Often Visits Chang'an #Daytime is Xi'an City, nighttime is Chang'an City #Thirteen Dynasties Ancient Capital Xi'an #Daming Palace #Danfeng Gate	Popular science information	3	Architectural facilities	Declarative sentences	Not expand	20	UGC	23522	277	No narration	Absolute music	Horizontal screen	No	94	54	4	3
438	It's really necessary to make a travel plan before traveling. ~ #Xi'an Pitfall Guide #Xi'an Travel #Xi'an Food	Travel guides	31	Architectural facilities	Exclamatory sentences	Not expand	92	UGC	195131	151	Live narration	Absolute music	Horizontal screen	No	2404	152	647	2113
439	The new amusement park in Minle Garden Wanda, come and play quickly. #Amusement Park One-Day Tour #Minle Garden Wanda #Douyin Group Purchase Discounts #Family Must-Visit Amusement Park #Great place for strolling with kids in Xi'an	Travel recommendations	12	Travel shopping	Imperative sentences	Not expand	16	UGC	31215	966	Voiceover+Subtitles	Absolute music	Vertical screen	Yes	169	21	51	35
440	July in Chang'an City is bustling with people, come for a journey through the Tang Dynasty! #Travel Recommendation Officer #Xi'an #Tang Dynasty Night City #Twelve Hours #Travel	Popular science information	1	Human activities	Exclamatory sentences	Not expand	6	UGC	31671	2316	Subtitles	Absolute music	Vertical screen	No	18	1e-07	1	3
441	Discover a secluded world‼️ Ride Outsider and enjoy the scenery together. A world of wild fun hidden in the mountains and rivers, guaranteed to make you "zong" happy ~ Source: MB Club Xi'an & BMW Michael Blast - Born for Love #michaelblast #vintage #cycling #summer #cooling_off	Scenic montages	3	Natural landscapes	Exclamatory sentences	Not expand	27	OGC	22474	166	No narration	Song	Horizontal screen	No	23	1e-07	1e-07	4
442	Xi'an Qinling Wild Animal Park can be booked in advance for the summer vacation for children and families. Discount packages are all in the lower left corner #Qinling Wild Animal Park #Animal World #Close Encounters with Animals #Xi'an Wild Animal Park #A great place for family fun	Travel recommendations	12	Animals and plants	Declarative sentences	Not expand	20	UGC	19116	1259	Voiceover+Subtitles	Absolute music	Vertical screen	Yes	8	1e-07	4	2
443	Starry Sky Floating Glass Theater (Xi'an Store) Special offer for Dragon Boat Festival, buy and play immediately #Han Lichen Trendy Toys #Floating Glass Theater #Top Xi'an tourist attraction recommendation #A fun place to play #Where to go for the Dragon Boat Festival	Travel recommendations	7	Architectural facilities	Declarative sentences	Not expand	10	UGC	3921	2782	Subtitles	Absolute music	Vertical screen	Yes	5	1e-07	1e-07	1e-07
444	Use creativity to heal the ancient city of Xi'an this summer @Qujiang Creative Valley #Xi'an Art Exhibition #Where to go on weekends #Art Exhibition #Check in the most popular landmark with me #Heal the ancient city of Xi'an with art	Scenic montages	34	Architectural facilities	Declarative sentences	Not expand	63	UGC	320394	153	Voiceover+Subtitles	Song	Horizontal screen	No	2116	69	239	54
445	Less crowded and more unique! You can paddleboard, barbecue, and camp! It's right on the Zhongnan Avenue #Outdoor camping?? #Where to go on weekends #A great place for family fun #Best travel destination for Dragon Boat Festival #Xi'an travel recommendation @Muyu Forest Outdoor Campsite	Travel recommendations	20	Natural landscapes	Exclamatory sentences	Not expand	37	UGC	315534	801	Voiceover+Subtitles	Absolute music	Horizontal screen	Yes	1153	35	13	117
446	During the Dragon Boat Festival holiday, the travel experience in the ancient city of Xi'an is upgraded, and the city is shared by both hosts and guests #Travel	Popular science information	81	Human activities	Declarative sentences	Not expand	232	OGC	703159	10200	Voiceover+Subtitles	Absolute music	Horizontal screen	No	29	1e-07	5	3
447	The most beautiful town in Qinling is really too picturesque ~ #Qinling Most Beautiful Town Huozhuang #Summer vacation, camping and stargazing trip #Xi'an camping to have a great time	Scenic montages	53	Architectural facilities	Exclamatory sentences	Not expand	100	UGC	166851	512	Live narration	Song	Vertical screen	Yes	3190	97	243	71
448	Afternoon tea in the forest, why not make plans with your girl friends? #Outdoor camping picnic #Douyin's Outdoors Travel Season #This weekend is too cool #Xi'an campsite recommendation #Travel Festival	Travel guides	23	Travel shopping	Interrogative sentences	Not expand	36	UGC	87432	326	Voiceover+Subtitles	Song	Horizontal screen	Yes	2294	13	343	219
449	You can always believe in fairy tales, heroes, and magic. Come and see the enchanted city wall of Xi'an during the Dragon Boat Festival.	Scenic montages	19	Architectural facilities	Imperative sentences	Not expand	52	OGC	233610	3700	Subtitles	Absolute music	Horizontal screen	No	1101	7	21	5
450	#Xi'an Travel #You have to see the ancient capital of Xi'an #Travel Recommendation Officer	Travel guides	136	Architectural facilities	No title	Not expand	240	PGC	554042	91	Voiceover+Subtitles	Song	Vertical screen	No	127	20	26	55
451	Local traffic on Douyin is here! The Qinling Wild Animal Park Douyin special ticket is here, just 185 yuan for an adult and a child, valid until June 30th. Hurry up and stock up at the lower left corner! #Great Place for Family Fun #Where to Go on the Weekend #Qinling Wild Animal Park #Recommended Tourist Attractions in Xi'an	Popular science information	9	Animals and plants	Imperative sentences	Not expand	13	UGC	14307	1544	Voiceover+Subtitles	Song	Vertical screen	Yes	110	23	5	2
452	The evening performance has come to a successful end, thank you to all the loyal fans for your company along the way. The 35th anniversary celebration of Tang Palace is in full swing?????? Don't miss it, kids! #Xi'an Tourism #Dream of the Tang Dynasty #Tang Palace Tang Empress #Tang Palace #Must-see Performance in Xi'an	Popular science information	12	Human activities	Declarative sentences	Not expand	67	OGC	34710	410	Live narration	Absolute music	Horizontal screen	No	54	12	3	4
453	Happy Factory Card, giving you a different kind of happiness #Xi'an #Dragon Boat Festival #Family Trip #Big Friends and Little Friends #Where to Go on the Weekend	Travel guides	16	Human activities	Exclamatory sentences	Not expand	34	UGC	77031	313	Voiceover+Subtitles	Absolute music	Vertical screen	Yes	1105	46	261	17
454	Travel to the stunning beauty of the world, witness the prosperity of the Tang Dynasty. As night falls, the lights are dazzling, Xi'an becomes Chang'an! #Tang Dynasty Night City #Dream of the Tang Dynasty #Dragon Boat Festival Happiness	Scenic montages	6	Architectural facilities	Exclamatory sentences	Not expand	29	UGC	15882	1022	No narration	Absolute music	Vertical screen	No	833	117	8	25
455	Come here to experience the Southeast Asian food water splashing carnival #CITS Scenic Area Member Festival #Xi'an #Great Place for Family Fun #Xi'an Local #Where to Go on the Weekend	Travel recommendations	17	Architectural facilities	Imperative sentences	Not expand	36	UGC	223679	378	Voiceover+Subtitles	Absolute music	Vertical screen	Yes	1048	36	507	18
456	The Great Wild Goose Pagoda Water Show #Tang Dynasty Night City Music Fountain #Light Show Check-in #Xi'an Night City Scenery	Scenic montages	14	Natural landscapes	Declarative sentences	Not expand	31	UGC	32620	291	No narration	Absolute music	Horizontal screen	No	42	3	1e-07	1e-07
457	1.4 billion people in China, half of them are in Xi'an, right? What's there to see at the ugly Big Wild Goose Pagoda??	Travel records	2	Architectural facilities	Interrogative sentences	Not expand	9	UGC	13079	417	No narration	Song	Vertical screen	Yes	230	54	6	6
458	Midsummer Dragon Boat Festival, the fragrance of the Tang Dynasty. The Dragon Boat Festival activities at Tang Dynasty Night City have begun~ There are many activities, endless excitement, a beautiful summer, and three days of fun! Come to Tang Dynasty Night City and have a wild summer! #Dragon Boat Festival #Tang Dynasty Night City #Xi'an	Popular science information	31	Human activities	Imperative sentences	Not expand	64	OGC	74062	1091	Voiceover+Subtitles	Absolute music	Horizontal screen	No	287	37	25	8
459	#Xi'an Gao ling Mangzhong Rural Art Festival #Nightlife Has Begun #Sports Field	Scenic montages	33	Human activities	No title	Not expand	59	UGC	185413	1166	Voiceover+Subtitles	Song	Horizontal screen	No	3280	35	168	101
460	#Xi'an #Family #Good Place for Strolling #Great Place for Family Fun #Xi'an Tourism	Travel records	2	Travel shopping	No title	Not expand	3	UGC	18300	364	No narration	Song	Vertical screen	Yes	12	1e-07	1e-07	1
461	Xi'an Travel Guide #Beautiful Night Views So Attractive #Visual Feast #City Wall Yongning Gate #Ming Dynasty City Wall	Travel records	8	Architectural facilities	No title	Not expand	18	OGC	88032	205	No narration	Absolute music	Vertical screen	No	35	12	11	13
462	Xi'an #Xi'an Travel #Family-friendly #Great Places for Family Fun #Great Places for Strolling with Kids	Travel records	2	Natural landscapes	No title	Not expand	5	UGC	18300	364	No narration	Song	Vertical screen	Yes	20	1	1e-07	3
463	Xi'an Gao Ling Mangzhong Rural Art Festival - Found a great place for your Dragon Boat Festival evening! #Great Place for Dragon Boat Festival Travel	Travel recommendations	21	Human activities	Declarative sentences	Not expand	35	UGC	140974	592	Live narration	Song	Horizontal screen	No	1777	27	211	204
464	10 out of 9 people in Xi'an know how much fun Haikuan Bay is! #CITS Scenic Area Member Festival #Great Place for Family Fun #Where to Go on the Weekend #Great Place for Relaxation and Stress Relief #Xi'an	Travel recommendations	20	Architectural facilities	Exclamatory sentences	Not expand	31	UGC	73018	109	Live narration	Absolute music	Vertical screen	Yes	670	31	1	20
465	Do you know where the most beautiful town is? #Qinling's Most Beautiful Town, Huozhuang #Summer Vacation Hiking, Camping, and Star Gazing Trip #Go Camping in Xi'an and Have Fun #Great Place for Summer Coolness #Where to Go on the Weekend	Travel recommendations	53	Natural landscapes	Interrogative sentences	Not expand	73	UGC	96323	559	Voiceover+Subtitles	Absolute music	Vertical screen	Yes	1145	50	286	43
466	Bring your kids here for the Dragon Boat Festival! There are so many cute animals to interact with! Hurry up! #Travel Deals #Where to Go on the Weekend #Great Place for Family Fun #Great Place for Strolling with Kids #Xi'an Travel Recommendations	Travel recommendations	16	Animals and plants	Imperative sentences	Not expand	22	UGC	15413	586	Live narration	Absolute music	Vertical screen	Yes	9	1e-07	1	5
467	Chang'an Huantang - Must recommend to you all! #Hanfu Experience Museum #Dreaming Back to the Tang Dynasty #Xi'an Hanfu Photography Spot #Contemporary Chinese Style Tang Dynasty Night Banquet #Show a New Chinese Style @DOU+ Assistant	Travel recommendations	19	Human activities	Exclamatory sentences	Not expand	54	UGC	26368	628	Live narration	Absolute music	Horizontal screen	Yes	1006	7	290	70
468	There is a special outdoor barbecue and camping base suitable for family vacations, strolling with kids, and team building under the Qinling Mountains #Popular Outdoor Barbecue and Cooking Spot Recommendation #Great Place for Dragon Boat Festival Travel #Recommended Xi'an Weekend Destination #Recommended Xi'an Camping Site	Travel recommendations	24	Travel shopping	Declarative sentences	Not expand	37	UGC	109089	569	Voiceover+Subtitles	Song	Horizontal screen	Yes	2269	17	478	120
469	Follow the wind's words to go to the place you want to go #Freedom and the distant horizon #Xi'an	Scenic montages	1	Architectural facilities	No title	Not expand	127	UGC	11421	4213	No narration	Song	Vertical screen	No	26	5	1e-07	1e-07
470	When art is implanted in the countryside, explore more possibilities in Xi'an #Happy Dragon Boat Festival #Hello, My City #Dragon Boat Festival	Scenic montages	45	Natural landscapes	Declarative sentences	Not expand	94	OGC	770946	27300	Voiceover+Subtitles	Absolute music	Vertical screen	No	65	1	4	2
471	Enjoy the stunning scenery under the Lishan Mountains, feel the tranquility in nature, and come to Lishan Mountain this holiday! #Mountainous Summer Vacation Season #Xi'an Discovery #Xi'an Real Estate #Lishan Check-in Guide	Popular science information	23	Architectural facilities	Imperative sentences	Not expand	41	UGC	45535	183	Voiceover+Subtitles	Song	Vertical screen	No	1997	21	11	24
472	Epoch of Awakening: The super-level stage design is completed! Don't you want to see such a stage? #Xi'an Performance #Drama Recommendation #Kaiyuan Grand Theatre #Where to Go in Xi'an for the Dragon Boat Festival	Travel recommendations	14	Human activities	Interrogative sentences	Not expand	25	OGC	13486	347	Subtitles	Absolute music	Vertical screen	No	8	1e-07	2	1e-07
473	Here comes the Southeast Asian Food Throwing Water Festival at Haichuan Bay! #Xi'an Restaurant Discovery #Travel Recommendation Officer #Where to Go on the Weekend #Beauty in Summer #China Travel Club Member Festival	Travel recommendations	36	Architectural facilities	Declarative sentences	Not expand	43	UGC	522355	1370	Live narration	Absolute music	Vertical screen	Yes	1694	72	5	36
474	Have you visited the Xi'an Silver Base Ice and Snow World? Missed the first and second waves of early bird tickets? Don't hesitate for the third wave at 69.9. No need to cancel at any time, the price will return to 108 after selling out. #Family Entertainment #Ice and Snow World #Good Travel Festival #Found in the Fairy Tale Ice and Snow World #Xi'an Silver Base Ice and Snow World	Travel recommendations	8	Travel shopping	Interrogative sentences	Expand	18	UGC	4967	1178	Voiceover+Subtitles	Song	Horizontal screen	Yes	12	1	1e-07	1
475	What's it like to have 200 million people visiting the Great Tang? #Travel Recommendation Officer #Douyin Hot #Douyin Assistant	Scenic montages	5	Architectural facilities	Interrogative sentences	Not expand	14	UGC	223225	772	No narration	Absolute music	Vertical screen	Yes	50179	2999	25760	7968
476	Water flies from the cliff into the clear pool, green mountains and clear waters, visitors are playing #Waterfall #Xi'an Female Rider #nmax155@Douyin Assistant #A thousand feet of water falls straight down @Riding the World, just now @Xiao Wu Not Working Hard #Riding to see the scenery	Travel records	6	Natural landscapes	Declarative sentences	Not expand	19	UGC	47224	769	Subtitles	Song	Vertical screen	No	458	54	13	14
477	The Great Tang Night City is crowded with people every day, just like celebrating a festival. #Travel Recommendation Officer #Great Tang Night City #Popularity at its Peak	Scenic montages	4	Human activities	Exclamatory sentences	Not expand	13	UGC	1160396	504	No narration	Song	Vertical screen	Yes	2562	575	670	225
478	Two hidden treasure terraces in Xi'an, 99% of people don't know about them. #Xi'an Tourism #Travel Recommendation #Guide #Travel Big Player	Travel guides	24	Human activities	Exclamatory sentences	Not expand	72	UGC	38466	33	Live narration	Absolute music	Vertical screen	No	25539	1709	9293	19338
479	This summer, a must-visit cooling place, the Xishi Valley in Taiping pass, free of charge. The average temperature here is 25℃ throughout the entire summer. Walk and stop for 1.5 hours and you won't be directly exposed to the sun. It is suitable for cooling off, playing in the water, going for a hike, and climbing mountains. Suitable for people of all ages, light packing is recommended. Stone roa…	Travel recommendations	44	Animals and plants	Declarative sentences	Expand	162	UGC	35870	114	Voiceover+Subtitles	No music	Vertical screen	Yes	5766	393	3319	5102
480	This Dragon Boat Festival, let's let loose and enjoy "Zong", head to the mountains and seas, be the best version of ourselves, and go to the place we want to go. (Dream Chang'an - Great Tang Welcome Ceremony) Awaiting your appreciation... @Chang'an Dance Troupe #Xi'an City Wall #Dragon Boat Festival #Xi'an City Wall Travel Guide	Popular science information	18	Human activities	Declarative sentences	Not expand	28	OGC	123453	4295	Subtitles	Absolute music	Horizontal screen	No	222	6	17	9
481	Xi'an has another cooling place! A great place to take children for a stroll,taking photos especially beautiful, with a super large dream ice rink, the kids all like it very much???? #Cooling Must Be Ice and Snow World #Family Entertainment #Strolling Place #Found in the Fairy Tale Ice and Snow World #Dragon Boat Festival Travel Destination	Travel recommendations	6	Travel shopping	Exclamatory sentences	Expand	13	UGC	15697	1010	Subtitles	Absolute music	Vertical screen	Yes	46	6	14	5
482	Xi'an #Xi'an Tourism #Xi'an Houhai #Xi'an Travel Recommendations #Dragon Boat Festival	Travel records	1	Natural landscapes	No title	Not expand	5	UGC	18300	364	Subtitles	Song	Vertical screen	No	46	3	3	4
483	It's time for a festive trip to the zoo! During the Dragon Boat Festival holiday, Xi'an Qinling Wild Animal Park is hosting a unique intangible cultural heritage + Dragon Boat Festival event. Let's talk about folk customs, wrap animal-shaped zongzi, enjoy a Dragon Boat Festival-themed garden party, and have a fun summer with our adorable animal pets!	Popular science information	26	Travel shopping	Exclamatory sentences	Not expand	42	OGC	755686	9146	Subtitles	Absolute music	Horizontal screen	No	50	7	8	3
484	Xi'an's trendy gathering place, the Hanchuan Houhai Market has relaunched. Have you checked it out today? #Witness Xi'an #Witness Speak	Popular science information	16	Architectural facilities	Interrogative sentences	Not expand	68	OGC	217745	1212	Live narration	Absolute music	Vertical screen	No	1409	265	1003	371
485	The perfect weekend destination for relaxation, the hi-king wilderness campsite. #Qinling's Most Beautiful Town, Huozhuang #Summer Vacation Camping and Star Gazing Trip #Go Camping in Xi'an and Have Fun at hi-king	Travel guides	40	Natural landscapes	Declarative sentences	Not expand	103	UGC	262637	368	Voiceover+Subtitles	Song	Horizontal screen	Yes	1065	61	4	14
486	Episode 19 | Recommended museums and exhibition halls in Xi'an that are worth visiting! A trip to Xi'an can also be an educational journey! #Xi'an Travel #Museum #Travel Guide	Travel guides	89	Architectural facilities	Exclamatory sentences	Not expand	144	UGC	36244	230	Live narration	Absolute music	Vertical screen	No	481	71	88	327
487	The Fengdong Free Trade New World National Fashion Culture Plaza opened today. If you're nearby, you can come here for a stroll. Here, there's not only delicious food but also performances with a strong atmosphere of fireworks. #Xi'an #Xi'an Food #Wearing Hanfu Across the World #Internet Celebrity Night Market #Night Market	Travel recommendations	25	Architectural facilities	Declarative sentences	Expand	181	UGC	63436	484	Live narration	Song	Horizontal screen	No	672	21	231	38
488	Strolling leisurely, watching clouds rise; winding paths lead to a secluded place, the heart returns to Yunlu. #Reasons to Stay in This City #Nanshan Yunlu #Qinling #Green City #Xi'an	Scenic montages	51	Architectural facilities	Declarative sentences	Not expand	120	OGC	62328	48	Live narration	Absolute music	Horizontal screen	No	397	23	74	24
489	The Tang Dynasty Night City is bustling with people, full of festive atmosphere. The poetry and art just started, and the sides were already crowded with tourists. #Tang Dynasty Night City #Travel Recommendation Officer #Xi'an #Dream of the Tang Dynasty #Shooting Scene	Scenic montages	5	Architectural facilities	Exclamatory sentences	Not expand	17	UGC	236088	451	No narration	Song	Vertical screen	Yes	782	38	71	53
490	Episode 64 | How can you appreciate the breathtaking view of all mountains from the top if you don't climb the cliff? #Decathlon rockrider #Cycling #Xi'an	Travel records	3	Natural landscapes	Interrogative sentences	Not expand	10	PGC	19855	1648	No narration	Absolute music	Vertical screen	No	142	6	6	3
491	#Great Place for Family Fun #Fantasy Space #Xi'an #Visual Shock #Where to Go on the Weekend	Scenic montages	10	Human activities	No title	Not expand	9	UGC	11772	3533	Subtitles	Absolute music	Vertical screen	Yes	15	1e-07	3	4
492	Go to Xi'an, take a glance at Chang'an, and watch the Tang Dynasty for a night! #Hotel #Guesthouse #Inn #Hotel Linen #Hotel Linen Source Factory #Choose Good Linen from Guanghao	Scenic montages	44	Architectural facilities	Imperative sentences	Not expand	104	OGC	22137	306	Voiceover+Subtitles	Absolute music	Vertical screen	No	5	1	1e-07	1e-07
493	Yaojia Toys has opened a new store, 30 coins for only 9.9! #Grab a toy #Heartwarming Xi'an #Where to go on weekends #Overwhelming popularity #Happiness is so simple	Popular science information	2	Travel shopping	Exclamatory sentences	Not expand	7	UGC	165401	42	Subtitles	Song	Vertical screen	Yes	38	3	11	7
494	It is the most magnificent and splendid palace group in Chinese history It is the power center for the integration of Chinese civilization and world culture It is the symbol of the prosperity and glory of the great Tang Dynasty Thousands of palaces stand silently in the north of Chang'an City It is the "Palace of a Thousand Palaces" - the Great Palace #Great Palace Relics Park #Danfeng Gate	Popular science information	3	Architectural facilities	Exclamatory sentences	Expand	13	UGC	38685	982	No narration	Absolute music	Vertical screen	Yes	360	58	29	25
495	This summer, have a wild time, come to the Silk Road Happy World for the Dragon Boat Festival! #Have a Great Time this Summer #Xi'an local #It's time to make plans #Holiday travel	Travel guides	27	Travel shopping	Imperative sentences	Not expand	41	UGC	235456	62	Voiceover+Subtitles	Song	Horizontal screen	Yes	1307	19	6	5
496	Happy Mid-Autumn Festival at Hanshen, everything from eating, drinking, and playing is arranged clearly for you! #Xi'an restaurant exploration #How to spend the Dragon Boat Festival	Travel guides	33	Architectural facilities	Declarative sentences	Not expand	42	UGC	296676	283	Voiceover+Subtitles	Absolute music	Vertical screen	Yes	1030	61	104	100
497	#Chang'an Fantasy Tang: One Second to the Tang Dynasty #Chang'an Fantasy Immersive Scene Space #Chang'an Fantasy #Tang Dynasty Night City Chang'an Fantasy: Have you ever been to such an interesting Tang Dynasty in Xi'an?	Scenic montages	28	Human activities	Interrogative sentences	Not expand	40	UGC	64616	144	Voiceover+Subtitles	Song	Horizontal screen	Yes	636	5	42	1
498	Mid-Autumn Festival meets the Alley Life Festival, double celebrations for double happiness! #Xi'an #Xi'an tourism #You have to see the ancient capital of Xi'an #Xi'an cuisine #Thirteen Dynasties Ancient Capital Xi'an	Travel records	24	Architectural facilities	Declarative sentences	Not expand	40	PGC	396589	417	Live narration	Song	Vertical screen	Yes	755	3	364	12
499	I've made a one-day tour guide for Xi'an for you! #Xi'an #Xi'an cuisine #Feel the hustle and bustle of Xi'an #Dragon Boat Festival travel destination #Xi'an tourism	Travel guides	38	Travel shopping	Declarative sentences	Not expand	48	PGC	396589	417	Voiceover+Subtitles	Absolute music	Vertical screen	No	1722	15	368	33
500	If you come to Xi'an during the Dragon Boat Festival and want to find a good Hanfu makeup studio, you must come to their place! Their aesthetic is very good #Of course, wear Hanfu during the Dragon Boat Festival #Xi'an Hanfu Makeup #Hanfu Experience Studio #Go out in Hanfu #Douyin group purchase discount	Travel recommendations	28	Human activities	Imperative sentences	Not expand	67	UGC	18174	456	Voiceover+Subtitles	Absolute music	Horizontal screen	Yes	2162	14	517	34
501	Be a foreign princess in Tang Dynasty Night City! #Tang Dynasty Night City #Meet the most beautiful ancient self #Xi'an #Tang Dynasty Night City must-visit location recommendation #Douyin entertainment strategy @Chuan She Hanfu Travel Photography Experience Studio (Dayan Pagoda Store)	Travel guides	18	Travel shopping	Imperative sentences	Not expand	37	UGC	38866	491	Live narration	Absolute music	Vertical screen	Yes	1246	42	424	1
502	#Freedom and the distant future are unreachable #Xi'an City Wall #The world is sweet because of you	Scenic montages	11	Architectural facilities	No title	Not expand	89	UGC	11421	4213	No narration	Absolute music	Vertical screen	No	35	3	1e-07	1e-07
503	Qinling's Most Beautiful Town, Huozhuandian Town, is truly picturesque! #Qinling's Most Beautiful Town Huozhuandian #Summer Vacation Cooling, Camping, and Star-Gazing Trip #Xian Camping Fun #Travel Recommendation Officer #Beauty in the Summer	Travel guides	53	Natural landscapes	Exclamatory sentences	Not expand	72	UGC	522355	1370	Voiceover+Subtitles	Song	Vertical screen	Yes	2173	57	458	60
504	Travel to Xi'an and first visit this Hanfu store to get yourself a complete outfit, just 88 yuan for a day! #Xi'an weekend hot spots recommendation #Family-friendly play spots #Xi'an travel recommendation #Top attractions in Xi'an #Summer is the perfect time to look beautiful	Travel recommendations	12	Architectural facilities	Imperative sentences	Not expand	24	UGC	31215	966	Voiceover+Subtitles	Absolute music	Vertical screen	Yes	1003	45	346	207
505	Small stream trickling #Hot spring inn #Family-friendly play spots #Xi'an local	Scenic montages	12	Architectural facilities	Declarative sentences	Not expand	21	PGC	15958	229	No narration	Song	Vertical screen	No	16	1e-07	1e-07	1
506	Recommended Hanfu store at the Tang Dynasty Night City in Xi'an, new store opening, exquisite Hanfu makeup and dressing #Hanfu experience center #Xi'an Hanfu makeup and dressing #Hanfu #Tang Dynasty Night City #Where to go on weekends	Travel recommendations	26	Architectural facilities	Declarative sentences	Not expand	40	UGC	37468	651	Live narration	Song	Horizontal screen	Yes	694	41	239	348
507	Worried about getting tired while shopping or afraid of getting sunburned while traveling? Come to this place! #Scenarist #Hehehe Script Society #Xi'an Scenarist #Script #Pushing the script	Travel recommendations	13	Architectural facilities	Declarative sentences	Not expand	25	UGC	17444	641	Voiceover+Subtitles	Absolute music	Vertical screen	Yes	6	2	1	4
508	Quickly bring your little one to the Silk Road Happy World and have a great time! #Family-friendly play spots #Douyin entertainment strategy #Have fun all summer #Family-friendly play spots #Xi'an local	Travel recommendations	27	Travel shopping	Imperative sentences	Not expand	58	UGC	153937	798	Live narration	Absolute music	Horizontal screen	Yes	2138	53	131	63
509	Must-visit in Xi'an, the eighth wonder of the world - the Terracotta Army. Quickly bring your children to experience the powerful charm of Emperor Qin Shi Huang 2,000 years ago! #Terracotta Army #Xi'an #Xi'an travel guide @DOU+ Assistant	Travel guides	46	Architectural facilities	Imperative sentences	Not expand	183	PGC	286496	35	Live narration	Absolute music	Horizontal screen	No	4738	548	1590	3262
510	Guide to summer vacation during the Dragon Boat Festival: Come to Xi'an's version of "Disneyland" and be a princess on the run for a day! #Where to go on weekends #Family-friendly play spots #Have fun all summer #Travel recommendation officer #Where to go during the Dragon Boat Festival	Travel guides	28	Travel shopping	Imperative sentences	Not expand	45	UGC	195801	1444	Voiceover+Subtitles	Song	Horizontal screen	Yes	3031	62	196	153
511	Wow, there's also a cat museum in Xi'an! It's truly a perfect spot for families to take photos and check in! #Family-friendly play spots #Cat café #Xi'an #Camel ?? #Cute pets have a great time	Popular science information	5	Animals and plants	Exclamatory sentences	Not expand	11	UGC	305127	365	Voiceover+Subtitles	Absolute music	Vertical screen	Yes	22	1e-07	1e-07	1e-07
512	#Xi'an #Terracotta Army Museum Commercial Street After visiting the Terracotta Army, you can enjoy a delicious meal!	Travel guides	35	Architectural facilities	Exclamatory sentences	Not expand	75	UGC	26965	2014	Subtitles	Song	Vertical screen	No	19	34	1e-07	1e-07
513	Other than eating zongzi during the Dragon Boat Festival, there's also fun at the Happy Factory! #Summer food shopping competition #Douyin entertainment strategy #Popular children's amusement park recommendation #Xi'an eats, drinks, and entertainment #Arcade @DOU+ Assistant	Popular science information	18	Human activities	Exclamatory sentences	Not expand	44	UGC	56416	989	Live narration	Absolute music	Horizontal screen	Yes	463	3	346	57
514	Awakening Era, ultimate stage beauty is about to be presented! Don't miss the Kaoyuan Grand Theatre on June 24th! #Stage Play #Xi'an Performance #Drama Recommendation	Popular science information	15	Human activities	Exclamatory sentences	Not expand	29	OGC	13486	347	Subtitles	Absolute music	Vertical screen	No	23	1e-07	1e-07	1e-07
515	Hidden inside the Daming Dynasty Night City, there is a super-sized Hanfu museum with four floors of brand new clothes. Now, the whole set is available for 88 yuan, and you can also sing for free and enjoy the free scenic balcony for check-in. #Xi'an #Daming Dynasty Night City #The Twelve Hours of Chang'an #Hanfu #Hanfu Girls	Travel recommendations	12	Architectural facilities	Declarative sentences	Not expand	36	UGC	63436	484	Live narration	Absolute music	Horizontal screen	Yes	250	26	58	86
516	Group buying discount on Douyin #This store has a great environment #Hot-selling bestsellers #Hotel #Travel recommendation officer Friends coming to Xi'an, see Kuaigou. This is super cost-effective.	Travel recommendations	7	Architectural facilities	Imperative sentences	Not expand	16	UGC	75445	166	Voiceover+Subtitles	Absolute music	Vertical screen	Yes	145	31	55	48
517	Longing for you, in Chang'an! Come to Xi'an for a trip, it's "Zong" important! #Ancient Capital Chang'an, Always Welcome #Happy Dragon Boat Festival #Daytime is Xi'an, Nighttime is Chang'an	Scenic montages	11	Architectural facilities	Exclamatory sentences	Not expand	115	UGC	22654	482	No narration	Song	Vertical screen	No	681	137	48	30
518	Finally, the largest water world within the third ring of Xi'an has opened! It's accessible by car, subway, or bus! The benefits are at the lower left corner! Girls and boys, go for it... #Great place for family fun #Recommended popular water park #Huaxia Cultural Tourism Water World #Summer is all about playing water #Essential for Dragon Boat Festival to @TikTok Assistant	Popular science information	3	Architectural facilities	Exclamatory sentences	Expand	16	UGC	15517	318	Subtitles	Song	Vertical screen	Yes	27	6	5	4
519	This summer's correct way to enjoy #Summer Water Fun Spots# Xi'an Happy Valley Maya Beach Water Park #Maya Beach	Travel recommendations	25	Travel shopping	Declarative sentences	Not expand	42	UGC	305380	298	Voiceover+Subtitles	Song	Horizontal screen	No	1258	71	154	13
520	Xi'an South City's new landmark building! Adjacent to the TV tower! Corresponding with the Great Wild Goose Pagoda and the Small Wild Goose Pagoda from a distance #Travel Recommendation Officer #Landmark Architecture #Street Scene Snapshots #Creative Inspiration	Popular science information	13	Architectural facilities	Exclamatory sentences	Not expand	55	UGC	33413	383	Live narration	Song	Vertical screen	No	459	257	45	42
521	Teacher Li is in Xi'an, checking in at the Terra Cotta Warriors and Horses Museum. Friends in the same field in Xi'an were very helpful, simplifying the procedures, waiving the reservation and admission fees, and leading me through the green channel. The scene was crowded with tourists, a sea of people. #Xi'an Travel #Xi'an #Terra Cotta Warriors and Horses Museum #Recommended Xi'an Scenic Spots #…	Travel records	13	Architectural facilities	Exclamatory sentences	Expand	81	OGC	299569	1830	No narration	Absolute music	Vertical screen	No	34	3	1e-07	1e-07
522	Do you have any little stories of being healed in this city? Qujiang Creative Valley Healing City Exhibition. Quickly take photos with your good friends and share healing stories! @Qujiang Creative Valley #XianExhibition #GraduationSeasonYouthNeverDisappears #ArtExhibition #HealingCity #ArtShow	Popular science information	23	Architectural facilities	Imperative sentences	Not expand	40	UGC	172568	136	Voiceover+Subtitles	Absolute music	Horizontal screen	No	1266	15	338	22
523	Have you heard of the Urban Healing Plan! Come and see at Qujiang Creative Valley now! #XianExhibition #CheckInTheMostPopularLandmarkWithMe #ArtExhibition #WhereToGoOnWeekends @QujiangCreativeValley	Travel recommendations	29	Architectural facilities	Interrogative sentences	Not expand	58	UGC	52484	382	Voiceover+Subtitles	Song	Horizontal screen	No	174	34	7	5
524	Maya Beach opens its gates! #MayaBeach #Xi'anMayaBeachWaterPark #MayaBeachWaterPark #SummerWaterPlayDestination This summer, come to Maya Beach for a cool summer!	Travel guides	22	Travel shopping	Imperative sentences	Not expand	46	UGC	591394	216	Voiceover+Subtitles	Song	Vertical screen	No	3062	95	8	5
525	Group building party #Campfire Party #Recommended Camping and Barbecue Places #Xian Food Detective Bonfire Party, watching fireworks, it's simply too romantic here	Scenic montages	30	Human activities	Exclamatory sentences	Not expand	52	UGC	446456	1570	Live narration	Song	Horizontal screen	No	3530	89	384	140
526	Xian City Wall Golden Armor Warriors wish everyone a healthy Dragon Boat Festival #Dragon Boat Festival #Xian Tourism	Travel guides	11	Human activities	Declarative sentences	Not expand	40	UGC	345587	427	Voiceover+Subtitles	Absolute music	Vertical screen	No	528	46	7	24
527	Episode 41 | The Xian Stele Forest Museum is a thematic art museum mainly for collecting, researching, and exhibiting inscriptions, epitaphs, and stone sculptures from all dynasties, which was expanded from the ancient architectural complex of Xian Confucius Temple, based on the 900-year-old "Xian Stele Forest". #Travel Big Player #Stele Forest Museum #Xian, the ancient capital must visit #Thirte…	Popular science information	48	Architectural facilities	Declarative sentences	Expand	166	PGC	6370	120	Voiceover+Subtitles	Absolute music	Horizontal screen	Yes	544	23	5	7
528	This children's amusement park in the northern suburbs has tickets on sale for the summer vacation, just 19.9 yuan can play for a day, hurry up and stock up, you can get a refund if you don't go. #Great Place for Family Play #Popular Children's Amusement Park Recommendation #Dragon Boat Festival Must-Visit Children's Amusement Park #Family Must-Go Amusement Park #Recommended Places to Go on weeke…	Travel recommendations	9	Travel shopping	Imperative sentences	Not expand	11	UGC	31215	966	Voiceover+Subtitles	Absolute music	Vertical screen	Yes	104	9	50	76
529	With the sunset glow reflecting the evening sky, a sunset is as beautiful as a painting #Xian Ban River #Guangyun Bridge #Thousand-year-old Capital Chang'an #Sunset	Scenic montages	3	Natural landscapes	Declarative sentences	Not expand	14	UGC	23810	1283	No narration	Absolute music	Vertical screen	No	49	6	1	1
530	Episode 152 | #Thirteen Dynasties Ancient Capital Xi #Xian City Wall #Southeast Corner of Xian City Wall Ancient Xian has a profound history, and this is the southeast corner of the Xian City Wall	Popular science information	8	Architectural facilities	Exclamatory sentences	Not expand	25	UGC	24290	726	Voiceover	Absolute music	Vertical screen	No	410	107	27	43
531	Climb the Guifeng Mountain in Taiping pass, Xian, with beautiful scenery and free admission! #Xian #Taiping峪 #Guifeng Mountain #Hiking #Where to go on weekends #Travel Guide #Water Play	Travel records	98	Natural landscapes	Exclamatory sentences	Not expand	280	UGC	35055	77	Voiceover+Subtitles	Song	Horizontal screen	No	1566	123	484	781
532	#Freedom and the Faraway #Xian #Went to the place I wanted to go after listening to the wind	Scenic montages	6	Natural landscapes	No title	Not expand	21	UGC	11421	4213	Subtitles	Absolute music	Vertical screen	Yes	56	2	3	1e-07
533	29.9 yuan can get 50 coins in Lightning Tribe #Xian Lightning Tribe #Indoor Amusement Park Recommendation #Great Place for Family Play #Good Place to Take Kids Out #Family Amusement Park @Xian Lightning Tribe @Douyin Assistant	Travel recommendations	8	Travel shopping	Declarative sentences	Not expand	18	UGC	8892	553	Voiceover+Subtitles	Absolute music	Vertical screen	Yes	12	9	1e-07	1e-07
534	Have fun in Banqiao, and start an East City Cultural Space and Time Journey! #Where to Go for the Dragon Boat Festival #Xian Banqiao District #Dragon Boat Festival Happiness	Travel recommendations	76	Travel shopping	Exclamatory sentences	Not expand	127	OGC	158557	2247	Voiceover+Subtitles	Absolute music	Horizontal screen	No	6	1e-07	1e-07	1e-07
535	Thousand-year-old capital, enjoying the Banqiao Bridge #Healthy Dragon Boat Festival #How to celebrate Dragon Boat Festival #Xi'an Banqiao	Scenic montages	53	Travel shopping	Declarative sentences	Not expand	118	OGC	158557	2247	Voiceover+Subtitles	Absolute music	Horizontal screen	No	3	1e-07	1e-07	1e-07
536	#Zoo #Close to wild animals #Top zoo recommendations for Dragon Boat Festival #Family-friendly attractions #Xi'an Wild Animal Park	Travel recommendations	15	Animals and plants	No title	Not expand	16	UGC	11885	900	Voiceover+Subtitles	Absolute music	Vertical screen	Yes	23	3	1	3
537	#Popular #Learn a little every day #Women #Women's growth #Travel From June 20th to June 21st, 2023, the Lintong Tour Guide Service Center trained interpreters for the Qinling Mausoleum and the Huaqing Pool, with the theme of promoting Chinese culture, seeking national memory, telling Chinese stories, making cultural relics speak, allowing tourists to feel the confidence of the Chinese nation, an…	Travel records	8	Architectural facilities	Declarative sentences	Expand	97	UGC	122326	177	Voiceover+Subtitles	Song	Vertical screen	No	168	19	6	9
538	Recommendation for Xi'an family amusement park, Han Chen No-Drive Family Amusement Park, a must-visit family amusement park in Xi'an #Family-friendly attractions #Popular children's amusement park recommendation #Where to take the kids for a walk #Outdoor amusement park #Where to go on weekends	Travel recommendations	20	Travel shopping	Declarative sentences	Not expand	28	UGC	37468	651	Voiceover+Subtitles	Song	Horizontal screen	Yes	29	3	6	18
539	Xi'an's large indoor play factory, with over 4,000 square meters and more than 40 projects, you can have a different experience every day. Hurry up and bring your best friends to have a great time during the holidays #Xi'an #Family-friendly attractions #Xi'an discovery #Sensory interaction #Xi'an food and entertainment	Travel recommendations	29	Travel shopping	Imperative sentences	Not expand	45	UGC	366205	370	Live narration	Song	Vertical screen	Yes	908	51	496	25
540	Experience speed and passion, the top treasure place! #Karting #Xi'an #Where to go on weekends #Speed and Passion #Family-friendly attractions	Travel recommendations	13	Travel shopping	Exclamatory sentences	Not expand	31	UGC	223679	378	Live narration	Absolute music	Vertical screen	Yes	856	1e-07	447	18
541	This travel guide to Xi'an must be bookmarked!! #Kaoyuan Department Store Zhonglou Store #Challenge to eat the Bell Tower #Who hasn't started planning their Dragon Boat Festival trip #Outing	Travel guides	33	Travel shopping	Imperative sentences	Not expand	66	UGC	325813	336	Live narration	Absolute music	Vertical screen	Yes	3265	21	751	20
542	Immersive Space Experience Center Xi'an Station #Summer Fun Plan #Xi'an #Immersive Space Experience Center #Xi'an food and entertainment #Technology feel	Travel recommendations	6	Human activities	Declarative sentences	Not expand	12	UGC	11018	952	Subtitles	Absolute music	Vertical screen	Yes	4	1	1e-07	1e-07
543	#Xi'an #Xi'an tourism #Xi'an attractions recommendations #Xi'an travel guide #Where to take the kids for a walk	Scenic montages	4	Human activities	No title	Not expand	16	UGC	18300	364	No narration	Song	Vertical screen	Yes	30	4	8	5
544	When you come to Hua Xia Wenyu, you must check in at the Le Chao Hua Xia City Life Festival, the most suitable place for couples and best friends, with a Douyin group purchase for only 99 yuan. Don't miss it! #Le Chao Hua Xia City Life Festival #Le Chao Hua Xia #Ha Ge Media #Hua Xia Wenyu Le Chao City Life Festival #Xi'an Le Chao Life Festival	Travel recommendations	12	Human activities	Interrogative sentences	Not expand	43	UGC	21875	1113	Live narration	Song	Horizontal screen	Yes	17	2	1e-07	5
545	This long holiday, escape the city and go to the countryside to enjoy an art music festival! #Xian Gao Ling Mangzhong Rural Art Festival	Travel recommendations	28	Human activities	Declarative sentences	Not expand	39	UGC	201657	1771	Voiceover+Subtitles	Song	Vertical screen	No	1569	50	155	103
546	Gaoling Mangzhong Music Festival has opened! There are also students from the Good Voice class, hurry up! #Xian Gao ling Mangzhong Rural Art Festival #Family-friendly attractions #Where to go on weekends	Popular science information	24	Human activities	Imperative sentences	Not expand	34	PGC	285257	858	Voiceover+Subtitles	Absolute music	Vertical screen	No	2345	60	106	101
547	Experience the Dali-style Water Splashing Festival without leaving Xi'an! #CITS Member Festival #Water Park #Xi'an Travel Recommendation #Summer is all about playing water #Family-friendly attractions	Travel recommendations	18	Architectural facilities	Declarative sentences	Not expand	40	UGC	200581	328	Live narration	Absolute music	Vertical screen	Yes	1213	15	399	25
548	#Xi'an Tang Dynasty Night City 2023 Tang Dynasty Night City Performance Schedule, this guide must be saved, hurry up and @your friends to travel to Xi'an #Xi'an Travel Guide #Xi'an Travel Guide #Travel Recommendation Officer #Tang Dynasty Night City Check-in Tang Dynasty Night City	Travel guides	5	Architectural facilities	Imperative sentences	Not expand	18	UGC	27932	319	Voiceover+Subtitles	Absolute music	Vertical screen	No	50	1	12	18
549	Dragon Boat Festival holiday, one-day tour in Xi'an #Dongtian Mountain #Self-driving tour #Travel Recommendation Officer The Qin Mountains are not crowded, original ecology #Hushuping #Follow Mu Yan to travel	Travel guides	5	Animals and plants	Declarative sentences	Not expand	11	OGC	60090	2614	No narration	Song	Horizontal screen	No	99	12	4	8
550	#Thousand-year-old capital, Chang'an, dream of the brocade, cross the prosperous Tang Dynasty. We sincerely invite you, our honored guests, to spend the Dragon Boat Festival together. Dreaming with light and shadow, a glance of a thousand years, elegant clothing garden, join the grand feast. #Dream of the Brocade Garden Party @Canon PhotoGirls @Qujiang Cultural Tourism Bureau Official #2023 Meet …	Scenic montages	69	Human activities	Declarative sentences	Not expand	114	OGC	157339	2307	Voiceover+Subtitles	Absolute music	Horizontal screen	No	19	4	1	2
551	One of the must-haves for traveling in Xi'an is to wear magnificent Hanfu, reliving the elegance of ancient times. Nearby the Tang Dynasty Night City, there is a store named Mihe Hanfu, which will present you with a unique and wonderful Hanfu experience. It is located in the lower left corner #Grant you a dream of the prosperity and beauty of the Tang Dynasty #Hanfu Experience Hall #Xi'an Hanfu M…	Travel recommendations	18	Human activities	Declarative sentences	Expand	27	UGC	45597	1111	Voiceover+Subtitles	Absolute music	Horizontal screen	Yes	15	10	1e-07	2
552	When traveling in Xi'an, not wearing Hanfu is like not coming at all. Now you can experience Hanfu, makeup, accessories, and a full-day outdoor experience for 99 yuan at the ancient Chang Hanfu Hall at the Bell Tower in Xi'an. You can group buy it in the lower left corner of the video #Travel Recommendation Officer #Xi'an Hanfu Make-up and Dressing #Xi'an Travel #Xi'an Bell Tower #Hanfu	Travel recommendations	10	Travel shopping	Declarative sentences	Expand	27	UGC	29935	2266	Live narration	Absolute music	Horizontal screen	Yes	135	4	6	7
553	Recommended high-end and exquisite Hanfu store in Xi'an, Fu Hua Hanfu Brand Hall, exquisite makeup and dressing, high-end Hanfu store #Xi'an Hanfu Make-up and Dressing #Hanfu Experience Hall #Hanfu #National Style and Ancient Aesthetics #Tang Dynasty Night City	Travel recommendations	40	Human activities	Declarative sentences	Not expand	56	UGC	37468	651	Voiceover+Subtitles	Song	Horizontal screen	Yes	594	10	218	36
554	#Dragon Boat Festival Short Holiday #Summer Vacation #Hotel Follow Douyin to explore stores, check-in Xi'an Zijinghua Hotel (Taimei Road Store). The environment here is quite nice, the rooms are spacious. It's really great to stay here when traveling in Xi'an ~ #Summer Vacation Hotel Recommendation #Douyin Group Buying Discount	Travel records	9	Travel shopping	Exclamatory sentences	Not expand	18	UGC	11058	3348	Voiceover+Subtitles	Absolute music	Vertical screen	Yes	7	1e-07	1e-07	1e-07
555	Episode 55 | On the ancient Silk Road, in addition to camels and horses, monkeys also often appear in merchant teams. Do you know why? #Fall in Love with Museums #Knowledge Travel Plan #Xiao Jing Talks Beilin #Xiao Jing Talks Xi'an #Beilin	Popular science information	16	Architectural facilities	Interrogative sentences	Not expand	213	UGC	678570	157	Live narration	Absolute music	Vertical screen	No	8707	383	523	657
556	Special forces soldiers have a two-day trip to Xi'an! Blindfolded, they rush to this #Where to go this weekend #Relax and unwind at a hot spring #Great place for family fun #Eat, drink, and play at Qing Shui Wa Tai (Xi'an, Weiyang Store)	Travel records	46	Human activities	Exclamatory sentences	Not expand	70	PGC	1201529	293	Live narration	Absolute music	Vertical screen	Yes	7292	1135	4719	2095
557	The Le Chao Huaxia City Life Festival is coming with a bang, enjoying the convenience of drinking, eating spicy crabs, and watching concerts at the same time, everyone hurry up and stock up at the lower left corner! #Le Chao Huaxia City Life Festival #Le Chao Huaxia #Ha Ge Media #Huaxia Cultural Tourism Le Chao City Life Festival #Xi'an Le Chao Life Festival	Travel recommendations	22	Architectural facilities	Imperative sentences	Expand	26	UGC	89983	493	Voiceover+Subtitles	Song	Horizontal screen	Yes	257	27	73	83
558	Xi'an summer travel season, the Douyin Calendar Room is here. Book your room directly online, quick and convenient #Douyin Calendar Room #Ancient City Xiao Hei #Instant hotel booking feature is here #Bringing kids into the fairy tale world of summer #Travel Festival	Popular science information	12	Architectural facilities	Declarative sentences	Not expand	18	UGC	126608	577	Voiceover+Subtitles	Song	Horizontal screen	No	1179	18	66	56
559	The Xi'an Play World Music Festival is here, with many rap singers gathering in Xi'an on July 15 and 16. Hurry up and stock up on tickets at the lower left corner, or you'll miss out! #Play World TIME Music Festival #Star Plan #Xi'an Play World TIME Music Festival #Living with Heart #Douyin Living with Heart	Popular science information	13	Human activities	Imperative sentences	Not expand	21	UGC	45597	1111	Voiceover+Subtitles	Absolute music	Horizontal screen	Yes	11	1	3	1
560	On the Dragon Boat Festival holiday, spend 99 yuan to take your bestie to Muqing Hanfu Experience opposite Yongxingfang to experience Hanfu makeup and props, and you can also go out to experience it for 24 hours! #Hanfu Experience Hall #Of course, you should wear Hanfu on the Dragon Boat Festival #Xi'an Hanfu Photography Spot #Dreaming Back to the Tang Dynasty #Xi'an Tourism	Travel recommendations	14	Human activities	Exclamatory sentences	Not expand	33	UGC	13833	1593	Voiceover+Subtitles	Song	Vertical screen	Yes	114	1	1	4
561	The Weiyang Palace is the eastern starting point of the Silk Road. In the second year of the Jianyuan era, Zhang Qian received the edict of Emperor Wu of Han at the Weiyang Palace to send envoys to the Western Regions, thus opening up a grand journey of exploration. It showcases the level of development of the Eastern civilization at the eastern end of the Silk Road and witnesses the dual startin…	Popular science information	5	Travel shopping	Declarative sentences	Expand	16	UGC	62642	593	No narration	Absolute music	Vertical screen	No	502	3	17	22
562	Family members traveling to Xi'an, what are you waiting for! #Special Forces Style Travel #Xi'an #Xi'an Tourism	Travel records	50	Human activities	Interrogative sentences	Not expand	70	UGC	388852	235	Live narration	Song	Vertical screen	No	140571	10696	48076	48693
563	A summer without water is not a summer #Xi'an Happy Valley Maya Beach Water Park #Great place to play water in Xi'an	Travel recommendations	10	Architectural facilities	Exclamatory sentences	Not expand	15	OGC	70970	628	No narration	Song	Horizontal screen	No	160	56	140	38
564	Escape the hustle and bustle of the city, find a pure land for the soul, then you must come to the South of the Southern Five Peaks of the Zhongnan Mountains #South of the Southern Five Peaks Scenic Area #Great place for Xi'an tourism #Misty wonderland #Graduation season, youth never fades #Xi'an's most beautiful Cloud Top Palace	Travel recommendations	30	Architectural facilities	Exclamatory sentences	Not expand	90	UGC	509858	17	Voiceover+Subtitles	Absolute music	Horizontal screen	Yes	1397	45	11	32
565	48 hours of playing Xi'an in the style of special forces, the special forces soldier is too full to eat #Xi'an #Xi'an cuisine #Xi'an tourism #Special Forces Style Travel	Travel records	31	Architectural facilities	Declarative sentences	Not expand	45	UGC	178398	146	Voiceover+Subtitles	Absolute music	Vertical screen	No	9905	656	2234	1581
566	It might be because there are "local guides" who love this city as much as number one, and they have experienced Chang'an Twelve Hours in an especially immersive way! They love this city so much that even when leaving, they keep looking out the plane window, wanting to see more of its appearance. In this city that never sleeps, there are green trees and pavilions enjoying themselves, as well as p…	Travel records	27	Architectural facilities	Exclamatory sentences	Expand	61	UGC	1324708	296	Live narration	Song	Horizontal screen	No	51698	3922	1502	1217
567	Join us for the Dragon Boat Festival at Zhongnan Mountain, bring your family and friends! #Win at Zhongnan Mountain #Xi'an #Experience Xi'an's vibrant atmosphere #Family-friendly destination #Dragon Boat Festival travel destination @Zhongnan Mountain寨 Sports and Health Preservation Town	Travel recommendations	36	Natural landscapes	Imperative sentences	Not expand	47	PGC	396589	417	Voiceover+Subtitles	Song	Horizontal screen	Yes	1278	17	419	33
568	One-day tour guide in Xi'an #Xi'an travel #Travel recommendation #Travel master #Terracotta Army Museum #The Legend of Camel Bell live performance	Travel guides	16	Architectural facilities	Declarative sentences	Not expand	30	OGC	9776	193	Voiceover+Subtitles	No music	Vertical screen	No	36	9	4	26
569	The perfect place for dates and gatherings, and now you can have a great time for just 99 yuan! #Xi'an discovery #Treasure food search	Travel recommendations	29	Human activities	Exclamatory sentences	Not expand	34	UGC	128827	203	Live narration	Song	Horizontal screen	Yes	317	62	116	105
570	#Inspiration Creation If you don't go out and see the world, you might think that what's around you is the whole world. Come to Xi'an, not just for travel, but to create your own story! #Travel recommendation officer	Popular science information	9	Architectural facilities	Exclamatory sentences	Not expand	20	OGC	21449	39	Voiceover+Subtitles	Absolute music	Horizontal screen	No	1547	2	12	58
571	This is the Dashan Temple, the ancestral temple of one of the "Eight Schools of Buddhism," the Esoteric School. Let's take a look together with Xiao Lian today! #Xi'an travel #Xi'an #Temple tourism guide #Buddhist sacred place #Dashan Temple	Popular science information	18	Travel shopping	Imperative sentences	Not expand	42	UGC	23561	23	Voiceover+Subtitles	Song	Vertical screen	Yes	17	4	3	2
572	Walking around the city wall in Xi'an is really comfortable! #Xi'an #City walk #Where to go on weekends #Xi'an travel recommendation	Travel records	19	Architectural facilities	Exclamatory sentences	Not expand	35	UGC	16449	39	Voiceover+Subtitles	Absolute music	Vertical screen	No	230	1	110	69
573	Let's challenge eating the Bell Tower! #Where to go on weekends #Xi'an #Douyin entertainment guide #Xi'an eating, drinking, and entertainment #Promotional activities	Travel guides	25	Travel shopping	Imperative sentences	Not expand	49	UGC	38866	491	Live narration	Song	Vertical screen	Yes	1606	15	401	23
574	Old iron friends, it's really fun here!!! Come and play, come and play! #Where to go on weekends #Indoor amusement park #Xi'an discovery #Happy moments #Amusement projects	Travel recommendations	20	Human activities	Exclamatory sentences	Not expand	43	UGC	212180	130	Live narration	Absolute music	Vertical screen	Yes	924	28	378	12
575	Episode 221 | How can the summer of the Xi'an people be without water play? Zhusui Fuyuan Drifting, 5 kilometers long, drift as you come, feel the coolness and excitement with family and friends during the holidays! #Zhusui Solitary Grotto Fuyuan Drifting #Xi'an water play destination #Summer is to drift with friends #Summer canyon rafting destination recommendation #Summer is to play with water	Popular science information	15	Natural landscapes	Exclamatory sentences	Expand	31	UGC	93030	265	Voiceover+Subtitles	Song	Horizontal screen	Yes	858	153	681	263
576	Where to go for summer vacation? Don't miss this 4000-square-meter indoor amusement park in Xi'an! #Kid-friendly destination #Perfect holiday without an amusement park #Where to go on weekends #Holiday travel #Summer fun plan	Travel guides	28	Human activities	Interrogative sentences	Not expand	34	UGC	34172	582	Voiceover+Subtitles	Absolute music	Horizontal screen	Yes	1087	28	250	27
577	Now you can experience the joy of the Water Splashing Festival right at your doorstep! Join me at Haikuan Bay! #Xi'an Eats and Drinks #China Travel Scenic Area Member Festival #Xi'an Local	Travel recommendations	23	Architectural facilities	Imperative sentences	Not expand	42	UGC	327328	348	Live narration	Song	Vertical screen	Yes	1143	44	343	2
578	Refuse rote explanation NoNoNo Let you and your child easily and enjoyably learn about history, do you like this kind of explanation? #Xi'an Tour Guide #Terracotta Army #Internet Celebrity Tour Guide #Tour Guide Explanation #Original Video	Popular science information	3	Human activities	Interrogative sentences	Not expand	9	UGC	89016	130	No narration	Absolute music	Horizontal screen	No	90	8	6	9
579	A theme park suitable for all ages to play, Xi'an's fairyland #Have Fun This Summer #Where to Go for the Dragon Boat Festival #Top Amusement Parks to Visit for the Dragon Boat Festival	Popular science information	44	Architectural facilities	Declarative sentences	Not expand	67	UGC	543783	208	Voiceover+Subtitles	Song	Vertical screen	Yes	10336	177	1185	150
580	May 1-4, 2023, Xi'an ??	Travel records	29	Human activities	Declarative sentences	Not expand	79	UGC	183	64	Subtitles	Song	Horizontal screen	No	11	1e-07	1e-07	1e-07
581	30 hours of exquisite Hanfu outdoor experience, have you seen it? And it includes exquisite makeup and costume, even the costume of a concubine can be done, props are also available, Hanfu can be picked at will, jewelry can be inserted at will, with no additional fees, why haven't you come yet? #Hanfu Styling #Hanfu #Hanfu Girls #The Beauty of Hanfu in China #Hanfu Travel	Travel recommendations	1	Human activities	Interrogative sentences	Expand	49	UGC	39123	81	Live narration	Song	Vertical screen	Yes	2351	427	976	875
582	Summer Solstice | The height of summer has arrived, everything is thriving #Summer Solstice #Solstice #Hello My City #Xi'an Dou Knows	Scenic montages	11	Animals and plants	Declarative sentences	Not expand	28	OGC	770946	27300	Subtitles	Song	Vertical screen	No	19	1e-07	2	1e-07
583	Explore the flavors of Jinsiang, enjoy the best of cuisine @Jin Xiao Mei Shuangwan Team #Xi'an #Jinsiang Cultural Plaza #Xi'an Food #Xi'an Eats and Drinks #Feel the hustle and bustle of Xi'an	Scenic montages	25	Architectural facilities	Declarative sentences	Not expand	47	PGC	396589	417	Live narration	Song	Vertical screen	Yes	2113	42	543	11
584	What does it feel like to travel back to the great Tang Dynasty in a second? #Xi'an #Chang'an Huan Tang #Chang'an Huan Tang Night City #Chang'an Huan Tang One Second Travel #Chang'an Huan Tang Immersive Scene Space	Popular science information	27	Human activities	Interrogative sentences	Not expand	38	PGC	396589	417	Live narration	Absolute music	Vertical screen	Yes	1828	57	558	9
585	Chang'an Huan Tang Hanfu Experience Hall 88 Hanfu + Makeup and Costume + Props #Hanfu Experience Hall #Chang'an Huan Tang #Xi'an Hanfu Photo Spot #Xi'an Travel #Sweet Girls	Travel recommendations	12	Travel shopping	Declarative sentences	Not expand	57	UGC	33901	1540	Live narration	Song	Vertical screen	Yes	36	2	8	12
586	Immersive drama Hanfu experience, real scene mystery room, come and travel through time together! #Chang'an Huan Tang #Dragon Boat Festival #Xi'an Travel #Chang'an Huan Tang Night City	Travel recommendations	27	Human activities	Imperative sentences	Not expand	55	UGC	110723	276	Live narration	Absolute music	Horizontal screen	Yes	1090	44	211	44
587	Discover a campsite where a car can drive directly to the top of a small mountain near Xi'an. Enjoying coolness, playing water, camping, and barbecue are all possible here! #TravelVlog #OutdoorCampingPicnic #GreatCampingSpot #BoundarylessCampsiteAmongTheMountains	Travel recommendations	59	Natural landscapes	Exclamatory sentences	Not expand	133	UGC	227765	394	Live narration	Absolute music	Horizontal screen	No	12579	892	7106	7363
588	Summer joy, Maya Beach opens its gates! #Xian Water Park Recommendations #Family Fun Destinations #Holiday Travel #Summer Water Fun	Travel recommendations	25	Travel shopping	Exclamatory sentences	Not expand	35	UGC	114286	155	Voiceover+Subtitles	Song	Horizontal screen	No	976	27	148	43
589	#Hello Big Fat Friend #Where to Go on the Weekend #Xian #Exploration Vlog If one day, all the cute animals turned into "big fat friends," wouldn't that be fun? Come and check this place out with me! #Family Fun Destinations	Travel records	57	Architectural facilities	Interrogative sentences	Not expand	88	UGC	958029	148	Voiceover+Subtitles	Song	Horizontal screen	Yes	10037	65	1169	107
590	The courtyard by the gate is a small stream #Hot Spring B&B #Xian Travel Recommendations #Family Fun Destinations	Scenic montages	4	Architectural facilities	Declarative sentences	Not expand	17	PGC	15958	229	Subtitles	Song	Vertical screen	No	14	1e-07	1e-07	1e-07
591	One dumpling wrapped in green leaves carries homesickness, one piece of mountainous wilderness collects the original intention. This Dragon Boat Festival, "Tide" to the Green Mountain, a cool summer! #Green Mountain #Dragon Boat Festival #Zong Fragrance #Tide to the Mountain #Cool Summer #Xian Travel #Travel Recommendation Officer	Popular science information	20	Natural landscapes	Exclamatory sentences	Not expand	42	OGC	71803	182	Subtitles	Song	Horizontal screen	No	347	9	19	10
592	Helped fans get the Hanfu makeup and styling price down, and it's right in the Tang Dynasty Night City. Friends coming to Xian no longer need to waste money, video lower left corner location group purchase, low price first stock up, use it whenever you come! #Xian Travel #Tang Dynasty Night City #Hanfu #Hanfu Girls #Sweet Girls	Popular science information	9	Travel shopping	Declarative sentences	Expand	27	UGC	14864	1548	Live narration	Song	Vertical screen	Yes	30	10	13	15
593	#Family Fun Destinations #Trampoline Theme Park #Xian Food Detective The 99 Happy Factory can be enjoyed all day long	Travel recommendations	31	Architectural facilities	Declarative sentences	Not expand	51	UGC	446456	1570	Live narration	Song	Horizontal screen	Yes	2925	70	382	174
594	Who wouldn't like a place where you can cross into a fairy tale world?!! #Xian Travel Recommendations #Silk Road Happy World #Have Fun This Summer #Xian Hot Spot Recommendations #Family Fun Destinations	Travel recommendations	28	Architectural facilities	Exclamatory sentences	Not expand	67	UGC	322763	654	Live narration	Song	Horizontal screen	Yes	4367	152	858	70
595	Don't know where to stay in Xian? Come to the Indigo Novotel Hotel located at the Longshouyuan subway station! #High Value-for-Money Hotel Recommendations #Good Store Recommendations #Travel Recommendation Officer #Hotel #Hotel and B&B Recommendations	Travel recommendations	16	Architectural facilities	Interrogative sentences	Not expand	33	UGC	25363	273	Voiceover+Subtitles	Absolute music	Horizontal screen	No	1393	24	230	45
596	#B&B #Courtyard Moments #Enjoy this moment of leisure well #Xian Travel Guide #Leisure and Vacation	Scenic montages	7	Architectural facilities	Declarative sentences	Not expand	15	PGC	10055	228	No narration	Absolute music	Vertical screen	No	26	2	1e-07	1e-07
597	Recommended Hanfu Shop in Tang Dynasty Night City, new store opening event #Xian Hanfu Makeup and Styling #Summer Fun Plan #Explore Shops with Douyin #Hanfu Experience Center #Tang Dynasty Night City	Popular science information	23	Architectural facilities	Declarative sentences	Not expand	40	UGC	37468	651	Live narration	Song	Horizontal screen	Yes	2294	359	1407	1064
598	There is such a Tang-style place in Xi'an #Where to go on weekends #Murder Mystery Game #My city's leisure guide #Datan Night City #Xi'an Travel	Travel recommendations	24	Human activities	Declarative sentences	Not expand	40	UGC	120505	359	Live narration	Song	Vertical screen	Yes	241	6	11	1
599	A classic memory of a generation, #Red Army Women will land at Kaoyuan next weekend! Click the address above to buy tickets immediately #Xi'an #Local hot spot	Popular science information	10	Human activities	Exclamatory sentences	Not expand	70	OGC	13486	347	Live narration	Song	Vertical screen	Yes	211	18	16	18
600	Who is so beautiful in Hanfu? It's me! Now the student price is even lower! @Crossing Box Hanfu Photography Experience Studio (Dayan Pagoda Store) #Xi'an Exploration #Xi'an Hanfu Make-up #Where to go on weekends #Hanfu #Meet the most beautiful ancient self	Travel recommendations	38	Human activities	Interrogative sentences	Not expand	75	UGC	212180	324	Live narration	Absolute music	Vertical screen	Yes	1512	29	579	29
601	396 for one adult and one child at Nairbao in Xi'an, buy one get one free! Go for it! #Fun Parenting #Cute Kids #Summer Power Guide #Relaxing Stroller for Kids #Follow the youth to explore stores	Travel recommendations	26	Architectural facilities	Imperative sentences	Not expand	34	UGC	84903	386	Live narration	Absolute music	Horizontal screen	Yes	12	6	1e-07	3
602	#Xi'an #Datan Night City Carriage Tour, beautifully magnificent!	Scenic montages	14	Human activities	Exclamatory sentences	Not expand	70	UGC	14083	5047	Subtitles	Absolute music	Vertical screen	Yes	17	24	1e-07	1e-07
603	"The Lychees of Chang'an" is here, can Xi'an create the next Chang'an Twelve Hours Street? #Chang'an Twelve Hours #Lychees of Chang'an #Chang'an Twelve Hours themed street	Popular science information	40	Human activities	Interrogative sentences	Not expand	188	UGC	35138	3155	Voiceover+Subtitles	Absolute music	Horizontal screen	No	58	11	2	2
604	It's really in Xi'an, not Disney!? This amusement park can be played for three days and three nights! #Have Fun This Summer #Travel Recommendation Officer #Where to go on weekends #Xi'an Travel Recommendations #Must-visit Amusement Park for Dragon Boat Festival	Travel recommendations	51	Architectural facilities	Interrogative sentences	Not expand	85	UGC	1234300	74	Live narration	Song	Horizontal screen	Yes	10575	104	4394	615
605	First sight Baiqi Chuan hot spring hotel in the Tang West Market, it's very suitable for leisure and vacation. You can drink and eat fruits and drinks freely, and it also has a children's playground and a buffet breakfast. The video lower left corner location can be group purchased #Hot Spring Pool #Recommended Summer Vacation Hotel #Relax and unwind by taking a hot spring bath #Travel Recommenda…	Popular science information	20	Architectural facilities	Exclamatory sentences	Expand	27	UGC	29935	2266	Voiceover+Subtitles	Absolute music	Horizontal screen	Yes	111	2	1	2
606	Baby-level cotton! Suitable for going DIY with your partner! #National Dou Eats #Where to go on weekends #DIY #Xi'an Eats and Drinks #Trendy Play @DOU+ Assistant	Travel recommendations	23	Travel shopping	Exclamatory sentences	Not expand	51	UGC	56416	989	Live narration	Absolute music	Vertical screen	Yes	1238	267	345	278
607	Start cultivating interests from a young age, don't miss this activity to broaden your horizons! Click the location to learn more! #Amazing Physics Show Xi'an Station #Great place for family fun	Travel recommendations	5	Human activities	Imperative sentences	Not expand	14	UGC	30742	4764	Voiceover+Subtitles	Absolute music	Vertical screen	Yes	5	1	2	1e-07
608	Watched the grand musical drama "The Great Love" in Xi'an.	Scenic montages	3	Human activities	Declarative sentences	Not expand	16	UGC	20895	789	Subtitles	Absolute music	Horizontal screen	Yes	43	5	1e-07	1
609	Visit the ancient capital Chang'an often during the Summer Solstice | All things grow freely, and beauty is accompanied by the summer prosperity. May all the beauty arrive as scheduled, and welcome the peak of summer with Xue Tao. ~ @Qujiang Cultural Tourism #2023 Meet New Xi'an	Scenic montages	46	Natural landscapes	Imperative sentences	Not expand	112	OGC	157339	2307	Live narration	Absolute music	Horizontal screen	No	24	7	1e-07	1
610	Which ancient site in our country is hailed as the eighth wonder of the world? #Xi'an #Xi'an Tourism #Of course you should record your trip to Xi'an	Popular science information	7	Human activities	Interrogative sentences	Not expand	25	OGC	11988	64	Live narration	Absolute music	Vertical screen	No	9	1	1e-07	1e-07
611	This is not the Magic City, nor is it Sanya, this is the back sea beside the Chanbaoyuan Hotel #Where to go for the Dragon Boat Festival #Xi'an Back Sea #Xi'an Travel Recommendations #Best places to travel during the Dragon Boat Festival #Chanbaoyuan Hotel	Scenic montages	31	Architectural facilities	Declarative sentences	Not expand	60	UGC	315534	801	Voiceover+Subtitles	Absolute music	Horizontal screen	Yes	1573	66	130	136
612	Want to relax your mind? Come to Zhongnanshanzhai for dining, entertainment, and leisure. #Where to go in Xi'an #Win the Zhongnanshanzhai #Cultural Tourism #Where to go on weekends #Recommended scenic spots in Xi'an @Zhongnanshanzhai Sports and Health Town	Travel recommendations	40	Architectural facilities	Interrogative sentences	Not expand	62	UGC	185232	502	Voiceover+Subtitles	Song	Horizontal screen	Yes	1284	22	802	37
613	With six themes and 39 activities, enjoy the fun of Qinling this summer! #2023 Meet New Xi'an	Popular science information	15	Human activities	Exclamatory sentences	Not expand	20	OGC	157339	2307	No narration	Song	Horizontal screen	No	40	1	1e-07	1e-07
614	The Marvel's Avengers: Infinity War World Tour has finally arrived in the great city of Xi'an, with a 1:1 scene reconstruction, taking you into an immersive experience of Marvel's Avengers: Infinity War. This weekend and holiday, gather your friends and bring your children along to come. The location in the lower left corner of the video can be purchased in groups. #Marvel's Avengers: Infinity Wa…	Popular science information	25	Travel shopping	Exclamatory sentences	Expand	32	UGC	29935	2266	Voiceover+Subtitles	Absolute music	Horizontal screen	Yes	228	13	106	33
615	Such a good location, such a good floor-to-ceiling window, and it's only 299 yuan to check in. This is a great hotel you can find in Xi'an during the summer vacation. Hurry up and grab it first! #Recommended places to go in Xi'an on weekends #Recommended summer vacation resorts #Xi'an hotel recommendations #Hotels near the Tang Dynasty Night City #Traveling攻略 near the Great Wild Goose Pagoda	Travel recommendations	17	Architectural facilities	Exclamatory sentences	Expand	28	UGC	31215	966	Voiceover+Subtitles	Absolute music	Vertical screen	No	641	19	710	72
616	Have a fun summer with all the excitement! #Travel Recommendation Officer #Xi'an #Recommended destination for graduation travel #Great place for family travel A perfect micro-vacation experience is waiting for you at the Silk Road Happy World. Come and embark on an exciting adventure soon!	Travel recommendations	62	Travel shopping	Imperative sentences	Not expand	91	UGC	958029	148	Live narration	Song	Horizontal screen	Yes	9266	79	1234	208
617	Long, leisurely summer days, do not waste the good time. #Xi'an #Chanba Ecological Area #Snap colorful Chanba	Scenic montages	11	Natural landscapes	Declarative sentences	Not expand	18	OGC	137120	1231	Subtitles	Absolute music	Horizontal screen	No	100	5	2	2
618	Let you appreciate the beautiful scenery of the Xi'an W Hotel up close	Scenic montages	25	Architectural facilities	Declarative sentences	Not expand	91	UGC	10066	603	No narration	Absolute music	Horizontal screen	No	25	1e-07	1e-07	1e-07
619	Xi'an Hilton Garden Inn 1199 yuan for 3 nights and a free breakfast voucher. I don't know how long the tickets will be sold, but you should stock up first and not worry about returning them. This is definitely no problem! #Recommended weekend spot in Xi'an #Recommended Xi'an hotel #Fun city tour circle	Popular science information	14	Architectural facilities	Declarative sentences	Not expand	24	UGC	31215	966	Voiceover+Subtitles	Absolute music	Vertical screen	Yes	144	8	52	17
620	#Xi'an, the long-awaited melody, does it remind us of the unforgettable "Shining Red Star" again?... #Xi'an scenery	Scenic montages	9	Natural landscapes	Interrogative sentences	Not expand	43	UGC	20000	894	No narration	Absolute music	Vertical screen	No	171	20	5	4
621	Summer Solstice in High-tech Xi'an | The summer is just beginning, the green trees are dense #Xi'an High-tech #Summer Solstice #24 Solar Terms	Scenic montages	14	Animals and plants	Declarative sentences	Not expand	36	OGC	220524	1928	Subtitles	Absolute music	Horizontal screen	No	37	3	6	1
622	Episode 5 | Waited for so long, everyone, I was lazy recently, and just finished editing the video! #Xi'an travel guide #Xi'an travel #Xi'an cuisine #Xi'an eats, drinks, and entertainment #Xi'an travel recommendations	Travel guides	2	Human activities	Declarative sentences	Not expand	415	UGC	92697	253	Live narration	Song	Vertical screen	No	6671	2297	1655	2717
623	#Xi'an cuisine #Guazhou Station	Scenic montages	13	Travel shopping	No title	Not expand	28	UGC	22487	4678	Voiceover+Subtitles	Absolute music	Vertical screen	Yes	5	1e-07	1e-07	1e-07
624	Xi'an's most photogenic glass suspended theater is coming! Early bird tickets are on sale for 6.26 #Suspended glass theater #Internet celebrity check in #Where to go on weekends #Xi'an #Dragon Boat Festival	Popular science information	8	Human activities	Exclamatory sentences	Not expand	20	UGC	53735	1495	Subtitles	Song	Vertical screen	Yes	4	1	1e-07	1e-07
625	#Xi'an #Xi'an travel #Xi'an travel recommendations #Xi'an local #Xi'an travel guide	Travel guides	8	Human activities	No title	Not expand	19	UGC	18300	364	Subtitles	Song	Vertical screen	Yes	8	1e-07	1e-07	3
626	#Have fun all summer long #Where to go on weekends #Family-friendly attractions #Newly opened dreamy and niche theme park in Xi'an, come and check in together! #Xi'an travel recommendations #Holiday travel	Travel recommendations	36	Architectural facilities	Imperative sentences	Not expand	69	UGC	1056740	1111	Live narration	Absolute music	Vertical screen	Yes	7838	60	280	55
627	During the summer vacation in July and August, come to the Chang'an Night City in Xi'an and experience the immersive interactive play "Chang'an Fantasy Tang". #Chang'an Fantasy Tang one second to cross #Chang'an Fantasy Tang immersive scene space #Chang'an Fantasy Tang #Chang'an Night City Chang'an Fantasy Tang	Travel recommendations	28	Human activities	Imperative sentences	Not expand	38	UGC	37468	651	Live narration	Absolute music	Horizontal screen	Yes	475	24	453	64
628	Chang'an Fantasy Tang immersive scene experience?? #Xi'an Hanfu makeup #Chang'an Fantasy Tang #Crossing ancient style #Internet celebrity spot check in #Qiduo in Xi'an	Travel recommendations	25	Human activities	Declarative sentences	Not expand	31	UGC	10688	567	Voiceover+Subtitles	Absolute music	Horizontal screen	Yes	17	1e-07	1e-07	2
629	The largest indoor amusement park in Xi'an with the most projects, "Super Shengka Happy Factory." It is the top choice for young couples on dates and for siblings to gather and play. The indoor air conditioning is open all day, with convenient transportation, direct subway access, a large free parking lot, and unlimited time and number of entries for a fun-filled day of play.	Travel recommendations	19	Travel shopping	Exclamatory sentences	Expand	25	UGC	14718	2925	Live narration	Song	Horizontal screen	Yes	52	1e-07	2	11
630	Too exciting, Xi'an's super large indoor amusement park, over 30 electric games and non-powered facilities are all unlimited time and unlimited times to play as much as you want, air conditioning is on, too exciting, super relaxing, I feel like a whole day is not enough! #Family Fun Spot #Kid-friendly Place #Summer Fun Plan #Relaxation and Stress Relief #Where to Go on the Weekend	Travel recommendations	25	Human activities	Exclamatory sentences	Expand	30	UGC	17888	956	Voiceover+Subtitles	Song	Vertical screen	Yes	62	1e-07	1e-07	1
631	#Shengka Happy Factory #Summer Fun Plan #Family Fun Spot You can enjoy the fun here for 99 yuan on Douyin group #Explore Xi'an	Travel recommendations	21	Travel shopping	Exclamatory sentences	Not expand	35	UGC	15567	2300	Voiceover+Subtitles	Absolute music	Vertical screen	Yes	52	1e-07	1e-07	1
632	Here's the photo-taking strategy for the Bell Tower in Xi'an, challenge to eat the Bell Tower in one bite #Kaoyuan Shopping Mall Bell Tower Store	Travel guides	41	Architectural facilities	Exclamatory sentences	Not expand	72	UGC	335183	214	Voiceover+Subtitles	Song	Vertical screen	Yes	1565	74	987	181
633	I've negotiated the price for fans to add makeup and styling for Hanfu, and it's right at the Bell Tower. Friends coming to Xi'an no longer need to spend unnecessarily. Video lower left corner for group purchase location, buy it at a low price and use it whenever you come #Xi'an Travel #Daming Night City #Hanfu #Hanfu Girls #Sweet Girls	Popular science information	10	Travel shopping	Imperative sentences	Not expand	64	UGC	33901	1540	Live narration	Song	Vertical screen	Yes	8	1	2	2
634	Xi'an Huoyu, Qinling Shizai Gou, a hidden gem for playing water and avoiding the summer heat ~ #Cooling and Refreshing Place #Qinling #Mountain Stream #Water Play Season #Walking in the Mountains and Rivers	Travel guides	19	Natural landscapes	Exclamatory sentences	Not expand	117	UGC	187666	711	Voiceover+Subtitles	No music	Horizontal screen	No	16429	891	8872	7321
635	Youth has no price, and madness is under your feet. A trip that you can take on a whim, Xi'an! I'm here! #Xi'an Travel #Take Off on a Whim #Sheng Tang Mystery Box #Silver Man A Shao	Travel records	66	Architectural facilities	Exclamatory sentences	Not expand	189	UGC	47962	30	Subtitles	Song	Vertical screen	No	694	7	4	12
636	If you are visiting the Terra Cotta Warriors Museum with your children during the summer vacation, Nannu Jiao has prepared a great travel guide for you #Terra Cotta Warriors Travel Guide #Xi'an Travel Guide #Terra Cotta Warriors #Terra Cotta Warriors Travel #Guided Tour of Terra Cotta Warriors	Travel guides	77	Architectural facilities	Declarative sentences	Not expand	300	UGC	106824	113	Live narration	Absolute music	Vertical screen	No	22676	758	4764	12950
637	99 yuan for a full-day of fun at the Happy Factory, quickly tag your partner to bring you to play! #Xi'an Discovery #Little Sports Club	Travel recommendations	26	Human activities	Imperative sentences	Not expand	28	UGC	95685	365	Live narration	Absolute music	Vertical screen	Yes	983	64	123	104
638	How to play at Daming Night City, where to watch the performances, this guide takes you to see 10 exciting performances in one night, the performance schedule is at the end of the video #Daming Night City Guide #Xi'an Travel Guide #Daming Night City #Travel Recommendation Officer	Travel guides	50	Human activities	Declarative sentences	Not expand	163	UGC	1014648	66	Live narration	Song	Vertical screen	Yes	5933	344	2702	4630
639	When you come to Xi'an to play, you must come to Chang'an Huan Tang, you won't regret it! #Chang'an Huan Tang One Second Across #Chang'an Huan Tang Immersive Scene Space #Chang'an Huan Tang #Daming Night City Chang'an Huan Tang #Daming Night City	Travel recommendations	28	Human activities	Exclamatory sentences	Not expand	49	UGC	26492	1133	Live narration	Absolute music	Horizontal screen	Yes	462	18	123	54
640	Experience a performance of "The Long Love Song" to make your trip to Xi'an unforgettable You can book tickets by locating at the lower left corner, remember to book in advance or you will really regret it! #Stunned by the Xi'an "The Long Love Song" dance drama #Large-scale scene drama #Visual feast #Where to go on weekends #Travel recommendation officer	Travel recommendations	8	Human activities	Exclamatory sentences	Not expand	14	UGC	29837	1629	Subtitles	Absolute music	Vertical screen	Yes	56	20	4	10
641	Immerse yourself in the Tang Dynasty at the scene, a must-see unique game experience in Xi'an #Chang'an Fantasy Tang Dynasty one-second time travel #Chang'an Fantasy Tang Dynasty immersive scene space #Chang'an Fantasy Tang Dynasty #Chang'an Night City Chang'an Fantasy	Travel recommendations	22	Human activities	Exclamatory sentences	Not expand	37	UGC	18734	556	Voiceover+Subtitles	Absolute music	Horizontal screen	Yes	1023	17	4	7
642	If you can't think of Xi'an for this Dragon Boat Festival and want to find a place with fewer people and beautiful scenery to take your children, come here #A great place for family play #Xi'an tourism #Travel recommendation officer #Where to go on weekends #Natural oxygen bar	Travel recommendations	21	Animals and plants	Exclamatory sentences	Not expand	30	UGC	83430	157	Voiceover+Subtitles	Song	Horizontal screen	No	118	17	45	93
643	There's something fun again at Minle Garden Wanda, hurry up and stock up on tickets #A great place for children to play in Xi'an #Essential children's playground for Dragon Boat Festival #Popular children's playground recommendation #Essential family amusement park #Family amusement park recommendation	Popular science information	9	Travel shopping	Imperative sentences	Not expand	13	UGC	31215	966	Voiceover+Subtitles	Absolute music	Vertical screen	Yes	120	21	746	44
644	South of the Southern Five Platforms of the Southern Mountains of Zhongnan, a trip to the South Five Platforms of the Southern Mountains of Zhongnan is definitely worthwhile #Xi'an #Travel recommendation officer #South Five Platforms of the Southern Mountains of Zhongnan Scenic Area #Hiking, playing water, and enjoying the scenery #This summer	Travel recommendations	31	Natural landscapes	Exclamatory sentences	Not expand	52	UGC	206913	677	Live narration	Song	Vertical screen	No	2177	27	1275	31
645	The wind is gentle, the flowers are romantic, I like it very much, and how about you? I will take a picture of the scenery you missed ~ #Meet the purple sea of flowers here #Beautiful flowers must be shared with you #Douyin takes you to enjoy flowers #Recommended Xi'an hot打卡 place	Scenic montages	6	Animals and plants	Interrogative sentences	Not expand	13	UGC	34133	1126	No narration	Absolute music	Vertical screen	No	900	137	154	152
646	Xi'an Travel Guide 2 (Route Guide) Day 1: High-speed train from Chengdu to Xi'an (3 hours) — Check into hotel — Jajin Bridge — Hui Min Street — Drum Tower and Bell Tower (They are close together, just walk) Day 2: Small Wild Goose Pagoda, Xi'an History Museum (inside the Small Wild Goose Pagoda) — Ming City Wall (go before it gets dark to see the sunset) — Chang'an Night City — Great Wild Goose P…	Travel guides	22	Human activities	Declarative sentences	Expand	89	PGC	791449	1189	Live narration	Absolute music	Vertical screen	No	3484	91	27	119
647	The Bell Tower Hanfu Experience Museum makeup and clothingcfor 24-hour all-day street price down to 99 yuan #Shopping #Hanfu #Xi'an tourism #National style and ancient charm #Sweet girl	Popular science information	13	Architectural facilities	Declarative sentences	Not expand	71	UGC	14864	1548	Live narration	Absolute music	Vertical screen	Yes	352	1e-07	108	51
648	I can also feel the joy of "Initial D" hahaha #Summer fun plan #Karting #What to do in Xi'an #Dragon Boat Festival should be celebrated like this	Travel records	25	Architectural facilities	Exclamatory sentences	Not expand	31	UGC	90169	22	Live narration	Song	Vertical screen	Yes	989	52	224	55
649	Used to chasing the romance of stars and seas, don't forget to walk around this bustling little park at the door of the city's west #Xi'an Fuli Kaifanyu City #Labor Park #Weekend park visit #Main city #City west	Scenic montages	23	Natural landscapes	Declarative sentences	Not expand	70	UGC	109343	398	Live narration	Absolute music	Vertical screen	No	108	12	54	10
650	The setting sun's glow is the most beautiful filter? The Kaiyuan Bell Tower Store's 8th Floor Rooftop is now open for the first time～ Camping｜Barbecue｜Movies｜Market｜Proposal – Decide for yourself‼️ Come here?? Leave the end of the day to the setting sun and the evening breeze at the bell tower. Those who like it, come and click on me～ #Recommended Hotspot in Xi'an #Outdoor Barbecue #Rooftop	Popular science information	12	Human activities	Imperative sentences	Expand	24	OGC	100100	486	Subtitles	Absolute music	Horizontal screen	No	22	3	6	1
651	Returning to Chang'an, where Chang'an is.	Scenic montages	13	Architectural facilities	Declarative sentences	Not expand	25	PGC	15034	178	No narration	Song	Horizontal screen	No	53	17	1e-07	1
652	Xi'an's mothers with kids have a great place to visit on weekends during the summer vacation: the Han Chen Family Fun Park in the city. Come on, a family of three for less than 100 yuan! #Where to go for a non-powered family park #Rainbow Slide #Hi Fun Family Park #Popular Children's Park Recommendation #Rainbow Slide Check-in @Han Chen Family Fun Park	Travel recommendations	31	Travel shopping	Exclamatory sentences	Expand	82	UGC	63436	484	Live narration	Song	Horizontal screen	Yes	514	25	4	4
653	For just 99 yuan, you can play the whole place, and it's unlimited time and unlimited times! Hurry up and grab it from the lower left corner! #Xi'an Discovery #Duanwu Festival Should Be Celebrated Like This	Travel recommendations	23	Human activities	Imperative sentences	Not expand	33	PGC	285257	858	Live narration	Absolute music	Vertical screen	Yes	4707	94	149	113
654	#Music Fountain Water Scene Lighting Show #Starting from Tang Dynasty #Daytime is Xi'an City, Nighttime is Chang'an City #Da Yan Ta Music Fountain #How to Cross a Thousand Years Without Hanfu	Scenic montages	8	Natural landscapes	No title	Not expand	13	UGC	25950	841	No narration	Song	Vertical screen	No	959	69	281	131
655	Just an hour's drive from Xi'an, the Bashang Courtyard is a great weekend leisure and entertainment destination #Travel Recommendation Officer #A resort hidden among mountains and rivers #Experience the atmosphere and beauty of nature #Cooling off and avoiding the summer heat #Where to go on weekends	Travel recommendations	32	Natural landscapes	Exclamatory sentences	Not expand	64	UGC	25363	273	Voiceover+Subtitles	Absolute music	Horizontal screen	No	978	38	122	50
656	Xi'an driving for 40 minutes, I've found a hidden mountainous inn in the mountains, a good place to cool off and avoid the summer heat #Good Travel Festival #Where to go on weekends #Travel Recommendation Officer #Live in the scenery #Nature's natural oxygen bar	Travel records	24	Architectural facilities	Exclamatory sentences	Not expand	40	UGC	51688	609	Voiceover+Subtitles	Absolute music	Horizontal screen	No	1159	26	620	10
657	The last sentence is something every father doesn't want to hear. This Duanwu Festival, what are you planning to change? #Duanwu Festival #Father #Taking Kids Out #Where to go in Xi'an	Popular science information	41	Human activities	Interrogative sentences	Not expand	91	UGC	82708	250	Voiceover+Subtitles	Song	Horizontal screen	Yes	771	19	23	10
658	If I don't lead the way, you won't even realize that Xi'an has such a place! Arrange for family and friends during the short holiday #Xi'an #Photography Check-in Destination #Coffee	Travel recommendations	30	Human activities	Imperative sentences	Not expand	36	UGC	201657	1771	Live narration	Absolute music	Vertical screen	Yes	1299	42	247	109
659	How do children in Xi'an spend their summer vacation? #Hot Topic #Xi'an #To Every One Who Lives Well #Discover This City with Me #Summer Camp #Camp Education #Quality Expansion #National Defense Education #Little Military Kids #Family Travel Destination #Study Travel #Tourism #Travel Recommendation Officer #Travel #Impressions of Xi'an #Shaanxi Dou Know #Dou New Knowledge #Vlog Daily #Life #City …	Travel records	19	Human activities	Interrogative sentences	Expand	39	UGC	380124	510	Voiceover+Subtitles	Song	Vertical screen	Yes	1151	9	111	29
660	Lehua Happy World, student tickets only 120 yuan #Good Travel Festival #Who hasn't started making a Duanwu travel plan yet #This weekend is amazing #48-hour immersive play #Travel Recommendation Officer @Xi'an Lehua City	Travel recommendations	22	Travel shopping	Declarative sentences	Not expand	33	UGC	36472	402	Live narration	Absolute music	Vertical screen	Yes	19	1	1e-07	1e-07
661	Four-day, three-night tour group added! @Douyin Assistant #Xi'an Tour Guide #Recommended Xi'an Scenic Spots #Promote Local Tourism Culture #Cultural Tourism #Guide You on a Virtual Tour	Popular science information	2	Human activities	Declarative sentences	Not expand	59	UGC	213649	37	Live narration	No music	Vertical screen	No	1995	242	49	46
662	#Xi'an Travel Recommendations #Family-Friendly Playgrounds #Hot Spring B&B	Scenic montages	5	Natural landscapes	No title	Not expand	22	PGC	15958	229	No narration	Song	Vertical screen	No	15	1e-07	1	1
663	You say you love the clouds, and only when floating freely can you be beautiful...	Scenic montages	1	Natural landscapes	Declarative sentences	Not expand	12	UGC	34603	98	No narration	Song	Vertical screen	No	1229	147	154	162
664	When visiting Xi'an, be sure to experience Chang'an Fantasia, a 20,000-square-meter immersive Tang Dynasty experience! #Chang'an Fantasia #Chang'an Notting Heights Chang'an Fantasia #Chang'an Fantasia One Second Through Time #Chang'an Fantasia Immersive Scene Space	Travel recommendations	28	Human activities	Exclamatory sentences	Not expand	39	UGC	22447	284	Live narration	Absolute music	Horizontal screen	Yes	1010	20	102	75
665	Episode 2 | 5 secret photo spots in Chang'an Notting Heights that even locals don't know about, summed up with tears by 999 for you, they are incredibly beautiful! @Gui Chenxi #Chang'an Notting Heights #Xi'an Travel Guide #Xi'an Portrait Photographer #Hanfu	Travel guides	35	Architectural facilities	Exclamatory sentences	Not expand	78	UGC	72508	712	Voiceover+Subtitles	Song	Vertical screen	No	24087	3836	5242	6555
666	The short film series "24 Solar Terms: Xi'an" is online! Witness the grandeur of the Tang Dynasty with @Lan Yingying Lyric #Discover the Beauty of 24 Solar Terms #Best Weather #Xi'an #Solstice	Popular science information	92	Architectural facilities	Exclamatory sentences	Not expand	166	OGC	127765	51	Live narration	Song	Horizontal screen	No	163616	1327	481	3138
667	It's time for the water play season in Xi'an again, be sure to feel the Qinling Mountains, here is the Heishanxia Waterfall in Qinling, free, you can reach it by walking 1.5 kilometers! #Travel Big Player #Travel Recommendation Officer #Cooling and Summer Vacation Spots #Qinling Story Gathering	Travel recommendations	29	Natural landscapes	Declarative sentences	Not expand	95	UGC	66496	195	Voiceover+Subtitles	Absolute music	Horizontal screen	No	1296	192	643	710
668	My daughter cried with envy when she saw my video, 1314?? Who wouldn't be moved by that? #oct1314 Ferris Wheel #Xi'an Happy Valley #Maya Beach Water Park #Where to Go for the Dragon Boat Festival	Travel records	14	Architectural facilities	Interrogative sentences	Not expand	43	UGC	18544	940	Live narration	Song	Vertical screen	Yes	31	11	10	7
669	#Hanging Glass Theater Come to Xi'an Metauniverse Miao Star Planet for a visual shock, group buying is more cost-effective #Family-Friendly Playgrounds #Visual Feast #Good Place for Kids #Dreamy Starry Sky	Travel recommendations	6	Travel shopping	Imperative sentences	Not expand	16	UGC	22507	615	Subtitles	Absolute music	Vertical screen	Yes	4	2	1e-07	1
670	These days, if you plan to come to Xi'an and need to book a hotel, you can choose this one, not many people know about it, it's very convenient to take buses and subway Line 2! #Good Store Recommendation Legal Exploration Advertising	Travel recommendations	3	Architectural facilities	Exclamatory sentences	Not expand	9	UGC	29837	1629	Subtitles	Song	Vertical screen	No	18	12	5	5
671	Travel to Xi'an during the summer vacation in July and August. Visit the Tang Dynasty Night City Tang Style Hanfu Studio, where you can get makeup and Hanfu for only 88 yuan. Don't miss it! #TangStyleHanfuStudio #TangDynastyNightCityHanfuStudio #Hanfu #RecommendedXi'anHanfuStudio #HanfuGirls	Travel recommendations	7	Architectural facilities	Imperative sentences	Not expand	10	UGC	37468	651	Live narration	No music	Horizontal screen	Yes	104	25	11	48
672	Choose Panda Valley for your summer outing! Experience the tranquility deep in the Qinling Mountains, and you can also see giant pandas and golden snub-nosed monkeys! Hurry up! #Travel Deals #Where to Go on the Weekend #Family Fun Destinations #Kid-Friendly Places #Recommended Places to Visit in Xi'an	Travel recommendations	17	Architectural facilities	Imperative sentences	Not expand	21	UGC	15413	586	Voiceover+Subtitles	Absolute music	Vertical screen	No	754	65	492	485
673	Explore the boundaries, cultural integration #2023 Xi'an Contemporary Humanities and Arts Exchange Week June 28th to 30th Times to Witness	Popular science information	9	Architectural facilities	Declarative sentences	Not expand	21	OGC	123453	4295	Subtitles	Absolute music	Horizontal screen	No	133	4	2	1e-07
674	Recommended Hanfu Studio for photographers, right at the entrance of Tang Dynasty Night City #Xi'an Hanfu Make-up #Tang Dynasty Night City #Hanfu Experience Studio #Explore Shops with Douyin #Hanfu	Travel recommendations	34	Architectural facilities	Declarative sentences	Not expand	48	UGC	37468	651	Live narration	Song	Horizontal screen	Yes	1138	17	13	59
675	Bring your kids to Xi'an for a summer trip... Experience a unique journey through time! Feel the unique charm of the ancient capital of 13 dynasties! #Travel Recommendation Officer #Family Fun Destinations #Summer Vacation	Travel recommendations	74	Human activities	Imperative sentences	Not expand	114	UGC	49216	266	Voiceover+Subtitles	Absolute music	Horizontal screen	No	39	7	4	7
676	Definitely don't come to Xi'an for the Dragon Boat Festival! What's there to see in Xi'an? Come here and you can meet ancient people everywhere, meet empresses, fairies, and even heroes. What are you here for? I'm coming! #Travel Festival #Who hasn't started their Dragon Boat Festival travel plan yet? #Chang'an Fantasy Tang in a Second #Chang'an Fantasy Immersive Scene Space #Tang Dynasty Night C…	Popular science information	27	Human activities	Exclamatory sentences	Expand	38	UGC	146102	61	Voiceover+Subtitles	Absolute music	Vertical screen	Yes	323	30	2	16
677	Episode 3 | Let the heat wave not bother you. Let the pool water bring you coolness. Don't hesitate, let's go to #Maya Beach Grand Opening #Summer is for playing water #Places to Play Water in Xi'an #Ying Sister	Travel recommendations	23	Travel shopping	Imperative sentences	Not expand	30	UGC	144774	127	Voiceover+Subtitles	Song	Vertical screen	No	1298	62	73	8
678	Definitely come to Tang Dynasty Night City and make an ancient costume! There's a Hanfu and makeup video 5 meters and 88 centimeters away from Chang'an Twelve Hours. The location for group buying is at the lower left corner #Xi'an #Tang Dynasty Night City #Hanfu Experience Studio #Hanfu #Chang'an Twelve Hours	Travel recommendations	10	Human activities	Exclamatory sentences	Not expand	23	UGC	63436	484	Live narration	Absolute music	Horizontal screen	Yes	1398	228	364	558
679	It's summer, and it's time to play water! Xi'an Happy Valley has opened! Quickly gather your friends to have fun! #Scream and Have a Great Summer #The way summer should be #Summer Water Activities #Great Places to Play Water in Xi'an	Travel recommendations	12	Travel shopping	Imperative sentences	Not expand	14	UGC	45597	1111	Voiceover+Subtitles	Song	Horizontal screen	Yes	28	3	4	1
680	Xian Special Forces, look here!! #Xi'an Shop Recommendation #Douyin Food Recommendation Officer #Xi'an Travel #Traveling is all about shopping and eating	Travel guides	41	Travel shopping	Imperative sentences	Not expand	90	UGC	310324	122	Live narration	Song	Vertical screen	No	1455	15	822	20
681	Fu Tea Town International IP Exhibition Center #Marvel Avengers Interactive Experience Station Xi'an Station #Fu Tea Town International IP Exhibition Center #Dragon Boat Festival Outing #Summer Family Trip	Popular science information	35	Travel shopping	Declarative sentences	Not expand	40	UGC	28501	405	Live narration	Song	Vertical screen	Yes	7	1	1e-07	1
682	Must-experience immersive scene space Chang'an Huantang in Xi'an #Chang'an Huantang# Chang'an Huantang One-second Time Travel# Chang'an Huantang Immersive Scene Space	Travel recommendations	24	Human activities	Imperative sentences	Not expand	33	UGC	60525	263	Voiceover+Subtitles	Absolute music	Horizontal screen	Yes	1077	30	79	18
683	Don't miss the one-second time travel of Chang'an Huantang in Xi'an #Chang'an Huantang One-second Time Travel #Chang'an Huantang Immersive Scene Space #Chang'an Huantang #Dàtáng Bùyèchéng Chang'an Huantang	Travel recommendations	28	Human activities	Imperative sentences	Not expand	53	PGC	107669	343	Voiceover+Subtitles	Absolute music	Horizontal screen	Yes	1036	17	124	31
684	Big news for the treasures of Xi'an, Xi'an Huantaqi Ocean Park + Time Experience Hall, adult tickets only 19.9 yuan, five performances to support, the event ends on August 31st, hurry up and make arrangements #Ocean Park Check-in #Family-friendly Play Destination #Travel Recommendation Officer	Travel recommendations	10	Animals and plants	Imperative sentences	Not expand	10	UGC	22507	615	Voiceover+Subtitles	Absolute music	Vertical screen	Yes	6	1	1e-07	1
685	#Shaanxi Xi'an #Xi'an #Xi'an City Wall #Peace Gate, Xi'an, casual shots outside the Peace Gate	Travel records	8	Architectural facilities	Declarative sentences	Not expand	24	UGC	24290	726	Voiceover+Subtitles	Song	Vertical screen	No	294	65	20	27
686	The quality of this Hanfu is very good, the makeup and props are also very generous, really great! There are no hidden charges #Hanfu Makeup #Xi'an Hanfu Makeup #Xi'an Hanfu Photography Location #Wang Xiaoxi #Wearing ancient costumes can also be so beautiful	Travel recommendations	21	Travel shopping	Exclamatory sentences	Not expand	49	UGC	39749	431	Voiceover+Subtitles	Absolute music	Horizontal screen	No	1010	22	1	84
687	Enjoy this summer at Lehua 88 Degrees Hot Spring Paradise ~ #Good Travel Festival #Lehua City Waterless Night City @Xi'an Lehua City 88 Degrees Hot Spring Paradise	Travel recommendations	28	Human activities	Imperative sentences	Not expand	42	UGC	310324	122	Live narration	Song	Vertical screen	Yes	2043	23	1017	25
688	If you also want to dream back to the Tang Dynasty, save this保姆-level guide to Chang'an Huantang! #Chang'an Huantang One-second Time Travel #Chang'an Huantang Immersive Scene Space #Chang'an Huantang #Dàtáng Bùyèchéng Chang'an Huantang #Xi'an Travel	Travel guides	30	Human activities	Imperative sentences	Not expand	40	UGC	83430	157	Voiceover+Subtitles	Absolute music	Horizontal screen	Yes	1278	68	271	183
689	Xi'an Two Trees Yajule Homestay! A great place to play in summer! There are really two trees! #Special Homestay #Hotel Homestay Recommendation #Qinling Scenery #Recommended Xi'an Spring Outing #Xi'an Summer Resort Strategy	Travel recommendations	25	Natural landscapes	Exclamatory sentences	Not expand	97	OGC	506723	249	Live narration	Song	Horizontal screen	No	1235	154	44	78
690	Where to go for the Dragon Boat Festival?‼️Outdoor self-help BBQ at Xiao Yang Roast Meat for only 135 yuan, enjoy food, drink, and entertainment all day long ~ right next to the Li Quan Lake in Shaanxi, "Little Maldives" ~ 40 minutes by car from Xi'an ~ group purchase at the lower left corner, hurry up! #Summer Food Carrying Competition #Summer Food Power Carnival #Tiao Tiao Hu Yun Si Fang #Jin S…	Travel recommendations	27	Travel shopping	Interrogative sentences	Expand	33	UGC	104396	1261	Live narration	Absolute music	Vertical screen	Yes	1284	59	227	106
691	Drive to Xi'an Heihe Forest Park, visit the reservoir waterfall ancient town Zhouzhi Old County Town! #Xi'an #Qinling #Heihe Forest Park #Zhouzhi Old County Town #Where to go on weekends	Travel records	116	Natural landscapes	Declarative sentences	Not expand	327	UGC	35055	77	Voiceover+Subtitles	Absolute music	Horizontal screen	Yes	7430	516	2559	4071
692	This Dragon Boat Festival, you can not only participate in dragon boat races at Liquan Lake, but also enjoy outdoor barbecues at Xiao Yang BBQ. #Best Travel Destinations for Dragon Boat Festival #Recommended Xi'an Food Restaurants #Recommended Dragon Boat Festival Foods #Recommended Xi'an Picnic Spots #Xiao Yang BBQ BBQ @Xiao Yang BBQ BBQ	Travel recommendations	24	Travel shopping	Declarative sentences	Not expand	40	UGC	109089	569	Live narration	Song	Horizontal screen	Yes	2160	13	31	112
693	Big Tang Fuliuyuan, located in the Qujiang New District of Xi'an, Shaanxi Province, to the southeast of the Great Wild Goose Pagoda, is connected to the Qujiang Pool Site Park to the south. The Fuliuyuan Lake in the garden is connected to the waters of the Qujiang Pool. Built on the site of the original Tang Dynasty Fuliuyuan, the Big Tang Fuliuyuan covers over 1,000 acres, with a water area of 3…	Scenic montages	37	Animals and plants	Declarative sentences	Expand	60	UGC	14083	5047	Subtitles	Absolute music	Vertical screen	No	23	27	2	5
694	Experience the grand Tang Dynasty culture at Chang'an Huan Tang, an immersive scene experience for tourists visiting Xi'an. #Hanfu #Xi'an Hanfu Photo Spot #Where to go on weekends #Wearing Hanfu on the street gets a high attention rate	Travel recommendations	23	Architectural facilities	Imperative sentences	Not expand	42	UGC	27250	393	Live narration	Absolute music	Horizontal screen	Yes	1318	41	129	27
695	The 42nd episode | The romantic and beautiful sunset on the water of Houhai, the brilliant sunset spreads across the water surface, and this is also the best place to view the night view of the Han River and灞 River Ecological Area. After the colorful Rainbow Bridge is lit up, the colorful neon lights are reflected on the gentle river surface, and the backup trunk market at Houhai, Han River in Ch…	Scenic montages	42	Architectural facilities	Declarative sentences	Expand	116	PGC	6370	120	Voiceover+Subtitles	Absolute music	Horizontal screen	No	594	8	23	8
696	With Douyin's local traffic, if you're looking for a good place to cool off near Xi'an, Yuhuagong in Tongchuan is a consideration. #CoolingOff #Prayer #Experience the essence and beauty of nature #Travel Recommendation Officer	Travel recommendations	19	Natural landscapes	Imperative sentences	Not expand	30	UGC	22953	1542	Voiceover+Subtitles	Absolute music	Vertical screen	Yes	120	3	4	5
697	Long-anticipated Space Travel Art Exhibition finally arrives in Xi'an, single tickets at 68 RMB, family tickets for one adult and one child at 98 RMB, make this holiday a dream come true for your child's space dream! #Space Travel Art Exhibition #Space Travel #TikTok Trending #Dragon Boat Festival Holiday #Summer Fun Plan	Popular science information	19	Travel shopping	Exclamatory sentences	Not expand	36	UGC	15030	99	Voiceover+Subtitles	Absolute music	Vertical screen	Yes	38	15	12	3
698	Episode 175 | Xi'an Nairbao Summer Fun Card is here! 396 yuan for two people to play twice! Each time you check out the set, you get a 100 yuan off 50 yuan voucher, just team up at the bottom left corner! #Fun Parenting #Jokeful Childhood #Summer Power-Up Guide #Relaxing Stroller for Kids to Be Even Better #Follow the Youth Trend to Explore Stores	Popular science information	28	Architectural facilities	Exclamatory sentences	Not expand	33	UGC	18520	1205	Voiceover+Subtitles	Song	Horizontal screen	Yes	1035	24	129	31
699	#Xi'an Local #Xi'an Art Viewing #Graduation Season #Art Exhibition #Painting Exhibition @Qujiang Creative Valley This time's "Urban Healing Plan" exhibition actually gave me a little bit of healing! Come here to check in when the night falls!	Travel recommendations	32	Architectural facilities	Exclamatory sentences	Not expand	50	UGC	221046	289	Voiceover+Subtitles	Absolute music	Vertical screen	No	1039	26	494	6
700	I predict that this will be the next hot spot for check-in experiences in Xi'an #Chang'an Fantasy Tang Dynasty in a Second #Chang'an Fantasy Immersive Scene Space #Chang'an Fantasy #Daming Nocturne Chang'an Fantasy #Have you traveled through time today?	Travel recommendations	29	Human activities	Declarative sentences	Not expand	36	UGC	34172	582	Voiceover+Subtitles	Absolute music	Horizontal screen	Yes	1021	31	502	32
701	Xi'an Zhongjiang Journey · Zhongjiang Hotel, located near the Zhangba North Road subway station, has also launched a group purchase. Now, a 2-day and 1-night stay is quite affordable, and it also includes two breakfasts. Take advantage of the discount now and click on the location in the lower left corner of the video. #High-value hotel recommendation #Stay in a hotel #Hotel #A new way to stay in…	Travel recommendations	8	Architectural facilities	Imperative sentences	Expand	19	UGC	49041	844	Voiceover+Subtitles	Absolute music	Horizontal screen	Yes	24	1	1e-07	5
702	Lotus flowers are blooming in Xi'an Lianhu Park The lotus flowers in Xi'an Lianhua Park have already bloomed beautifully. If you still don't know, let me show you with my photos, hurry up and take a photo there. Remember: Take Subway Line 2 and get off at Beidajie Station, exit from the southwest entrance of B1, and walk for 566 meters to get there... #Xi'an Local Hot Recommendations# Lotus Pond …	Scenic montages	31	Animals and plants	Imperative sentences	Expand	72	UGC	17911	2211	No narration	Song	Horizontal screen	No	911	156	120	25
703	Located by the city wall, this hotel offers free Hanfu to wear, and the current group discount is very cheap. #Travel in Hanfu #A date for a Hanfu spring outing #Recommended Xi'an hotel #Recommended weekend spots in Xi'an #Hanfu experience center	Travel recommendations	15	Architectural facilities	Declarative sentences	Not expand	24	UGC	31215	966	Voiceover+Subtitles	Absolute music	Vertical screen	No	141	12	292	57
704	#Xi'an, whether you understand poetry or not, I always want to go and take a look, and I want to turn around even in the wind and rain. The group of poems on the branches of the Tang Dynasty Night City in the ancient capital Xi'an is so romantic and tempting. #Visit Chang'an, the ancient capital for a thousand years	Scenic montages	8	Architectural facilities	Declarative sentences	Not expand	33	UGC	20000	894	No narration	Absolute music	Vertical screen	Yes	116	15	4	1
705	#Xi'an #Xi'an family-friendly amusement park #Xi'an tourism #Couples #Recommended Xi'an attractions	Travel recommendations	38	Travel shopping	No title	Not expand	69	UGC	18300	364	Voiceover+Subtitles	Song	Vertical screen	Yes	9	1e-07	1e-07	5
706	Episode 11 | Don't waste this beautiful time. Come with me for a second to travel back to the Tang Dynasty. #Chang'an Fantasy Tang immersive scene space #Chang'an Fantasy #Chang'an Fantasy Tang one-second travel #Xi'an travel guide #Ying girl	Travel guides	18	Architectural facilities	Imperative sentences	Not expand	27	UGC	140663	127	Voiceover+Subtitles	Absolute music	Vertical screen	Yes	1470	54	59	6
707	At the Tang Dynasty Night City, the classic 88 makeup Hanfu is only 88 yuan for a whole day. #Xi'an Hanfu photography spot #Tang Dynasty Night City #Wear Hanfu and travel around the world #Hanfu #Xi'an Hanfu makeup @DOU+ trending	Travel recommendations	13	Architectural facilities	Declarative sentences	Not expand	15	UGC	51068	664	Live narration	Absolute music	Horizontal screen	Yes	76	6	14	28
708	Not staying in such a hotel in Xi'an is really a waste. #Hotel #Hotel travel seedling official support plan #Travel recommendation officer #Stay in a hotel #Influencer hotel @DOU+ trending	Travel recommendations	16	Architectural facilities	Exclamatory sentences	Not expand	24	UGC	51068	664	Live narration	Absolute music	Horizontal screen	No	37	4	9	8
709	29.9 yuan Chang'an Fantasy Tang immersive scene experience?? #Chang'an Fantasy #Dream back to the Tang Dynasty #Influencer spot打卡 #Hanfu makeup #Qiduo in Xi'an	Travel recommendations	7	Architectural facilities	Declarative sentences	Not expand	9	UGC	10688	567	Voiceover+Subtitles	Absolute music	Horizontal screen	Yes	66	6	32	13
710	On the surface, it is ancient and elegant, but inside there are many secrets. Come to the deduction society and have fun. #Xi'an #Scripted murder recommendation #A good place to relax and relieve stress #Where to go on weekends #Douyin entertainment guide	Travel recommendations	27	Architectural facilities	Imperative sentences	Not expand	49	UGC	73018	109	Live narration	Absolute music	Vertical screen	No	1898	4	562	17
711	Quickly bring your friends to the newly opened Cyber Crystal Bay block next to the Bell Tower. It's super for photography and there are many delicious foods. #A day of eating and shopping #Influencer night market #Influencer photography spot #Recommended Xi'an hot spot打卡	Travel recommendations	15	Travel shopping	Imperative sentences	Not expand	33	PGC	71005	533	Voiceover+Subtitles	Song	Horizontal screen	No	31	2	5	6
712	#Enjoy the travel festival #Who hasn't started making a Dragon Boat Festival travel plan yet #This weekend is so amazing #48 hours of immersive play over the weekend @Xi'an Lehua City	Travel guides	10	Travel shopping	No title	Not expand	33	UGC	15662	1309	Live narration	Song	Vertical screen	Yes	12	1e-07	1	1e-07
713	Relax and enjoy the same spring water as in Yuexun and Yang Guifei #Relax and unwind at the hot spring #Relax and unwind at the hot spring #Group purchase of hot spring resort #Recommended vacation hotel for summer #Great place for family outings @Xian Lintong Yuexun Hot Spring Hotel	Travel recommendations	26	Architectural facilities	Declarative sentences	Not expand	58	UGC	15025	174	Live narration	Absolute music	Vertical screen	Yes	81	6	4	14
714	Episode 630 | The beautiful scenery after the rain at Xi'an Lintian Airport, with clouds, the Qinling Mountains, and the runway, outlining a beautiful view towards the clouds. Come and see if you have the chance! #Xi'an #Healing Scenery #Airport #Eagle Aviation #Eagle Brother teaches you to fly	Scenic montages	8	Natural landscapes	Declarative sentences	Not expand	33	UGC	222584	2024	Subtitles	Song	Vertical screen	No	117	7	8	8
715	Xi'an hotels starting at 99 yuan #High-value hotel recommendations #Hotel travel seedling support plan #Travel recommendation officer #Summer fun plan #Stay in a hotel @Local push assistant	Travel recommendations	21	Architectural facilities	Exclamatory sentences	Not expand	23	UGC	51068	664	Live narration	Absolute music	Horizontal screen	No	2777	187	886	1075
716	Xi'an is great, I'll come back next time. There is a city that left my youth but not me, and that is "Xi'an". #Xi'an #Residence #Terracotta Army #Vlog daily #Always want to see the ancient capital of Xi'an	Travel records	31	Architectural facilities	Exclamatory sentences	Not expand	60	UGC	20634	39	Voiceover+Subtitles	Song	Horizontal screen	No	1283	110	11	20
717	#High-value hotel recommendations #Leisure vacation #Stay in a hotel #Hotel #Xi'an hotel	Travel recommendations	11	Architectural facilities	No title	Not expand	18	UGC	84903	386	Voiceover+Subtitles	Absolute music	Horizontal screen	Yes	18	3	4	2
718	Recently, a cluster of pink albizia flowers bloomed on the green feather leaves in Xi'an's city park, like red clouds, with a light fragrance that makes people feel refreshed.	Scenic montages	17	Animals and plants	Declarative sentences	Not expand	73	OGC	96115	4531	No narration	Absolute music	Horizontal screen	No	21	4	10	3
719	Xi'an Nairbao Summer Fun Card is here, two adults can play twice for only 396 yuan, and two 100-50 meal coupons are also given. #Fun family time #Cute childhood #Summer fun guide #Relaxing stroller to make the child more capable #Follow the youth to explore stores @Douyin assistant	Travel recommendations	28	Human activities	Declarative sentences	Not expand	51	UGC	22974	1367	Voiceover+Subtitles	Song	Horizontal screen	Yes	9	4	1e-07	1
720	Summer fun water activities at Le华 Qingliang Experience directly fill up, hurry up and feel it! #Good travel festival #Le华 City Water Night City @Xi'an Le华 City 88 Degrees Hot Spring Paradise	Travel guides	33	Human activities	Imperative sentences	Not expand	40	UGC	128827	203	Live narration	Song	Horizontal screen	Yes	2117	73	114	100
721	One-stop experience of farming, wolf killing, and drinking, Xi'an friends, just go here on weekends! #Xi'an #Xi'an discovery #Scripted killing #Werewolf killing #Xi'an entertainment	Travel recommendations	19	Travel shopping	Exclamatory sentences	Not expand	39	UGC	69633	130	Live narration	Song	Vertical screen	No	2248	7	552	17
722	Xi'an Happy Valley Maya Beach Water Park has now opened! Your summer is here! #Xi'an Happy Valley Maya Beach Water Park #Maya Beach opens	Scenic montages	5	Travel shopping	Exclamatory sentences	Not expand	16	OGC	70970	628	No narration	Song	Horizontal screen	No	92	23	55	13
723	Always want to experience the grandeur of the sea of clouds, and take a journey to heal the soul. #Zongnanshan Nanwutai Scenic Area #Recommended Xi'an popular check-in place #Keep loving and rushing towards the mountains and seas #Climbing ?? #University student daily	Scenic montages	46	Natural landscapes	Imperative sentences	Not expand	91	UGC	200581	328	Live narration	Absolute music	Vertical screen	No	2085	59	649	38
724	The romance of summer begins with lotus flowers. ~ #It's time to appreciate lotus flowers again #Douyin takes you to enjoy the flowers #Recommended hot spots in Xi'an #Travel recommendation officer #Go to see the flowers in traditional Hanfu	Scenic montages	6	Animals and plants	Declarative sentences	Not expand	10	UGC	34133	1126	No narration	Absolute music	Vertical screen	No	991	145	261	163
725	Xi'an #Chang'an, day and night...	Scenic montages	2	Architectural facilities	Declarative sentences	Not expand	8	UGC	12583	1173	No narration	Song	Vertical screen	No	69	16	1e-07	1
726	Do you know any other check-in spots on Line 3 of the subway? #momopark #Jixiang Village #Recommended Shaanxi tourist attractions #Recommended Xi'an travel #Mall	Travel guides	20	Architectural facilities	Interrogative sentences	Not expand	31	UGC	244122	520	Voiceover+Subtitles	Absolute music	Vertical screen	Yes	96	5	23	31
727	This summer, you must bring your girlfriend to have a great time at the #Good Travel Festival #Lehua City Waterless Night City #Who hasn't started making their Dragon Boat Festival travel plans yet #This way of spending the weekend is so amazing #48 hours of immersive play on weekends @ Xi'an Lehua City 88 Degrees Hot Spring Paradise	Travel recommendations	28	Architectural facilities	Imperative sentences	Not expand	49	UGC	26368	628	Voiceover+Subtitles	Song	Horizontal screen	Yes	326	21	8	81
728	Having witnessed the greenery of this park, one can truly appreciate the beauty of early summer. #Xi'an Fuli Kaifanyuan City #Fengqing Park #Weekend Park Hopping #City West #Main City	Popular science information	25	Natural landscapes	Exclamatory sentences	Not expand	73	UGC	109343	398	Live narration	Song	Vertical screen	No	113	15	65	10
729	Water City All Night is here! Just over 100! #Where to go on weekends #Water World #Enjoy the Travel Festival #Lehua City Water City All Night @Xi'an Lehua City 88 Degrees Hot Spring Paradise	Travel guides	27	Human activities	Exclamatory sentences	Not expand	49	UGC	578190	736	Live narration	Absolute music	Vertical screen	Yes	7622	113	300	109
730	The group ticket for the Terracotta Army, the Huaqing Palace, and the Everlasting Love is here! #Xian Tourism #Travel Recommendation #Discount Group Purchase #Travel Big Player #Graduation Trip	Popular science information	14	Architectural facilities	Declarative sentences	Not expand	19	OGC	9776	193	Voiceover+Subtitles	No music	Vertical screen	No	16	1e-07	4	6
731	Visit the ancient capital Chang'an a thousand times, perhaps you will involuntarily hum this song while at the South Five Platforms Scenic Area of Zhongnan Mountain: To the Clouds~ #Encounter New Xi'an in 2023	Scenic montages	12	Natural landscapes	Declarative sentences	Not expand	38	OGC	157339	2307	No narration	Song	Horizontal screen	Yes	39	1	5	4
732	Worried about getting sunburned at the water park? Enjoy the Lehua Hot Spring Night Show instead! #Have a Nice Trip Festival #Lehua City Waterless Night City @Xi'an Lehua City 88 Degrees Hot Spring Paradise	Travel guides	28	Human activities	Interrogative sentences	Not expand	40	UGC	95685	365	Live narration	Absolute music	Vertical screen	Yes	1998	51	234	102
733	Don't miss this Hanfu experience pavilion in Xi'an #Xi'an Hanfu Dressing #Chutang Hanfu #Xi'an Hanfu Photography Spot #Wearing Hanfu is like a fairy descending to the mortal world #Tang Dynasty Night City	Travel recommendations	18	Travel shopping	Declarative sentences	Not expand	33	UGC	26595	506	Voiceover+Subtitles	Song	Vertical screen	Yes	37	2	1	1
734	Xi'an Travel 5 Major Routes #Travel Guide #Travel Expert #Avoiding Pitfalls #Xi'an Travel	Travel guides	21	Natural landscapes	Declarative sentences	Not expand	59	UGC	38466	33	Live narration	Absolute music	Vertical screen	No	646	46	144	386
735	Worth it, Xi'an Nairbao is truly amazing! #Fun Parenting #Jokeful Childishness #Summer Power-Up Guide #Relaxed Strolling with Kids #Follow the Youth Trend to Explore Stores	Travel recommendations	36	Architectural facilities	Exclamatory sentences	Not expand	40	UGC	40000	771	Voiceover+Subtitles	Song	Vertical screen	Yes	517	3	4	4
736	During the Dragon Boat Festival holiday, follow Dong Yuhui to打卡 Xi'an! #Dong Yuhui's Xi'an Tour #Dong Yuhui Sees the World in Xi'an #Dong Yuhui's Journey to Xi'an #Xi'an Travel Check-in #Dong Yuhui Xi'an	Popular science information	70	Architectural facilities	Exclamatory sentences	Not expand	103	UGC	250086	79	Voiceover+Subtitles	Absolute music	Horizontal screen	No	1648	54	139	9
737	#Ancient Capital Chang'an, "Go to Qinling • Fun Qinling"! The 2023 Xi'an Qinling Ecological Tourism Season is about to begin #2023 Meet New Xi'an	Popular science information	51	Natural landscapes	Declarative sentences	Not expand	80	OGC	157339	2307	Subtitles	Absolute music	Horizontal screen	No	107	5	2	3
738	The Silk Road Happy World is too good at playing, music festival + park attractions all-inclusive, students 118, adults 168, everyone hurry up and stock up at the bottom left! #Come to Silk Road for a Summer of Fun #Xi'an Silk Road Happy World #Silk Road Happy World Music Festival #Silk Road Happy World #Great Place for Family Fun @Shaanxi Travel HiGO	Travel recommendations	17	Architectural facilities	Exclamatory sentences	Expand	23	UGC	89983	493	Voiceover+Subtitles	Song	Vertical screen	Yes	131	13	11	6
739	Whether you believe it or not, I've stocked up a lot, 99 for 100 balls in such a cool place, what are you waiting for then? #New Discovery on the Weekend #Weekend Strolling with Kids #Xi'an Summer Vacation #Xi'an Golf	Travel recommendations	15	Architectural facilities	Exclamatory sentences	Not expand	46	UGC	31865	148	Live narration	Absolute music	Horizontal screen	Yes	991	108	193	414
740	Lehua City 88 Degrees Hot Spring Paradise, you can still have fun like this at night! #Good Travel Festival #Lehua City Waterless Night City @Xi'an Lehua City 88 Degrees Hot Spring Paradise	Travel guides	19	Human activities	Exclamatory sentences	Not expand	42	UGC	136279	157	Live narration	Absolute music	Horizontal screen	Yes	1658	38	90	33
741	Playing in Xi'an, you can really try the local Shannan flavor at the Jiangcheng Restaurant that Bai Jingting has checked in! #Xi'an Exploration #Treasure Food Search	Travel guides	37	Travel shopping	Exclamatory sentences	Not expand	41	UGC	134350	191	Voiceover+Subtitles	Absolute music	Vertical screen	No	1504	26	121	106
742	#Recommended Camping BBQ Location #Xi'an Food Detective Xiao Yang BBQ Quanhu Lake @Xiao Yang BBQ BBQ	Travel recommendations	31	Travel shopping	No title	Not expand	44	UGC	446456	1570	Live narration	Song	Horizontal screen	Yes	1616	68	369	110
743	Xi'an's treasures, the Phantastic Oceanarium is launching a big event, hurry up and make arrangements! #Aquarium Check-in #The Underwater World is Truly Wonderful #Where to Go on the Weekend #Great Place for Strolling with Kids #Travel Recommendation Officer	Popular science information	7	Animals and plants	Imperative sentences	Not expand	7	UGC	23082	862	Subtitles	Absolute music	Vertical screen	Yes	8	2	1e-07	1
744	Opening Day Special Offer for Family Tickets at Xi'an's Cat Museum Metaverse Meow Planet on June 26, don't miss it, you can get a refund if you don't go #Hanging Glass Theater #Metaverse Meow Planet #Cat Museum #Visual Shock #Great Place for Family Fun	Popular science information	7	Human activities	Imperative sentences	Not expand	12	UGC	49877	586	No narration	Absolute music	Vertical screen	Yes	39	1	1e-07	1e-07
745	Waiting for the wind and rain, I'm waiting for you in Xi'an! #One Shot, One Take #Daily Rental #Xi'an Tourism #The Look of a Home #Inn	Scenic montages	8	Architectural facilities	Exclamatory sentences	Not expand	19	UGC	30151	1355	Subtitles	Song	Vertical screen	No	89	9	2	5
746	Experience a different kind of flame in the Tang Dynasty West Market of Xi'an! #Xi'an Food Recommendation Officer #Where to Go on the Weekend #Cultural Tourism #Speak for My Hometown #Flame of Chang'an Welcomes the World	Travel recommendations	19	Human activities	Imperative sentences	Not expand	46	UGC	185232	502	Live narration	Absolute music	Vertical screen	No	1588	26	407	31
747	The best performance in Xi'an, so exciting that the tourists next to me kept saying "This money is well spent." This Silk Road is a memory of the wind, snow, rain, and tigers, wolves, and leopards they encountered on their journey, as well as the unexpected bandits and avalanches and volcanic eruptions; perhaps this road is even the prototype of the original Journey to the West; perhaps they also…	Travel records	8	Human activities	Exclamatory sentences	Expand	30	UGC	533613	183	No narration	Absolute music	Horizontal screen	No	1150	285	429	274
748	The Space Travel Art Exhibition has arrived at Xi'an Station, where you can experience it at home with your children, it's worth going once. #Great Place for Family Fun #Space Travel Is No Longer a Dream #Space Travel #Douyin Local Traffic Has Arrived #Xi'an	Popular science information	14	Travel shopping	Exclamatory sentences	Expand	30	UGC	50000	473	Voiceover+Subtitles	Absolute music	Horizontal screen	Yes	4	1e-07	1	2
749	Xi'an Nairbao has a big promotion, 396 yuan for a family of two to play twice, this is too great, limited in quantity, buy tickets in advance, support instant refund, valid for holidays and public holidays. #Fun Family Enjoyment #Douyin Fun for Children's Hearts #Summer Power Guide #Relaxing Stroll with Children Makes Them Even Better #Follow the Youth Trend to Explore Stores	Popular science information	27	Human activities	Exclamatory sentences	Not expand	42	UGC	17302	954	Voiceover+Subtitles	Absolute music	Horizontal screen	Yes	12	3	1	4
750	The ancient style is fully reflected here @Zhongchuang Yue Silk Road Industrial Park #Xi'an Hanfu Photography Spot #National Style and Ancient Aesthetics #Dreaming Back to the Tang Dynasty #Show a New National Style	Scenic montages	25	Architectural facilities	Exclamatory sentences	Not expand	46	UGC	15754	1122	Live narration	Absolute music	Vertical screen	No	1016	4	121	50
751	Xi'an, where to go on the weekend #Hotel Guide #Hotel Recommendations in Xi'an #Xi'an Chanba Hehai Young people need appropriate relaxation and adjustment, and the combination of Xi'an Chanba Hehai and Yueyuan Hotel is the best choice for a micro-vacation on weekends.	Travel guides	66	Architectural facilities	Exclamatory sentences	Not expand	90	UGC	958029	148	Voiceover+Subtitles	Song	Horizontal screen	Yes	10058	61	1048	172
752	So much fun, with great promotional力度, group up on the lower left corner of the video #Silk Road Happy World #Come to Silk Road for a Summer of Fun #Silk Road Happy World Music Festival #Xi'an Silk Road Happy World @Shaanxi Travel HiGO	Travel recommendations	17	Architectural facilities	Imperative sentences	Not expand	31	UGC	28788	1081	Voiceover+Subtitles	Absolute music	Vertical screen	Yes	27	7	2	1e-07
753	For those who recently came to Xi'an, I highly recommend this Qiluo Xiang Hanfu Experience Hall. The 99 yuan package includes clothing, makeup, styling, exquisite hairpins and head ornaments, and the makeup is really exquisite, I highly recommend it to you all. #Xi'an Hanfu Makeup and Styling #Hanfu #Tang Dynasty Night City #Chang'an Twelve Hours #Douyin Search Traffic Has Arrived	Travel recommendations	16	Travel shopping	Exclamatory sentences	Expand	29	UGC	12611	732	Voiceover+Subtitles	Absolute music	Horizontal screen	Yes	123	4	1	7
754	Are you staying in the Terracotta Army pits in Xi'an now??	Travel records	16	Architectural facilities	Exclamatory sentences	Not expand	46	UGC	1789577	233	Live narration	Absolute music	Vertical screen	No	185132	60895	325799	5513
755	Take advantage of the discounts during the summer vacation and come to Xi'an Nairbao for a fun family day out! #Fun Parenting #Jokeful Childhood #Summer Power-Up Guide #Relaxed Strolling Makes Kids Even More Skilled #Follow the Youth Trend to Explore Stores	Travel recommendations	16	Architectural facilities	Declarative sentences	Not expand	32	UGC	31215	966	Voiceover+Subtitles	Song	Vertical screen	Yes	1514	69	689	520
756	Now you can also travel in space in Xi'an! #Experience Space Travel during the Dragon Boat Festival and Summer Vacation #2023 Xi'an Space Travel Space Art Exhibition #Official Art Exhibition of the China Space Science and Technology Association - Space Travel	Popular science information	11	Travel shopping	Exclamatory sentences	Not expand	21	UGC	27225	479	Live narration	Song	Vertical screen	Yes	29	2	12	5
757	#Green City Xi'an Pavilion #Green City #Green City Xi'an This pavilion scene with Hanfu and Cheongsam, a perfect match...	Scenic montages	8	Architectural facilities	Exclamatory sentences	Not expand	27	UGC	301	80	No narration	Absolute music	Horizontal screen	No	14	1	1e-07	1e-07
758	Episode 7 | Promise me to come to Xi'an to chase the sunset #The silhouette under the sunset #Sunset?? #100 reasons to fall in love with the South of the Southern Foot of Zhongnan Mountain #Travel photography at the South of the Southern Foot of Zhongnan Mountain @Zhongnan Mountain South of the Southern Foot of Zhongnan Mountain Scenic Area	Scenic montages	6	Natural landscapes	Imperative sentences	Not expand	10	UGC	25491	48	No narration	Song	Horizontal screen	Yes	416	17	5	16
759	The tranquil beauty of stumbling @Zhongchuang Yue Silk Road Industrial Park #Ancient-style Hanfu is as beautiful as a painting #Traditional Hanfu is as beautiful as a painting #Spring Hanfu National Fashion is hot again #Check in the beautiful city of Xi'an	Scenic montages	22	Architectural facilities	Declarative sentences	Not expand	41	UGC	94267	232	Live narration	Song	Vertical screen	No	511	1	2	3
760	#Graduation Trip If you are visiting Xi'an for the first time, please keep this Xi'an travel guide with an average of 800 yuan for 3 days and 2 nights, where you can eat, play, and stay well #Location List Traffic Competition #Xi'an Travel #Xi'an Travel Guide #Travel Recommendation Officer	Travel guides	90	Architectural facilities	Imperative sentences	Not expand	114	UGC	64773	787	Voiceover+Subtitles	Absolute music	Horizontal screen	No	376	28	76	123
761	Xianren's memories of Xingqing Park! #Xingqing Park #Elephant Slide #Xi'an #Where to go on weekends #Xi'an Travel @Douyin Assistant	Popular science information	12	Architectural facilities	Exclamatory sentences	Not expand	36	UGC	23561	23	Live narration	Absolute music	Vertical screen	No	6	4	1e-07	3
762	#Xi'an #Huating Palace A picturesque royal garden.	Scenic montages	14	Animals and plants	Declarative sentences	Not expand	27	UGC	26965	2014	Subtitles	Song	Vertical screen	Yes	22	37	1	1e-07
763	Bring your kids to the super fun box, using storytelling instead of lectures ~ Quick team! #Family leisure destination #Travel savings #Where to go on weekends #Kid-friendly destination #Xi'an travel recommendation	Travel recommendations	16	Human activities	Imperative sentences	Not expand	17	UGC	15413	586	Voiceover+Subtitles	Absolute music	Vertical screen	Yes	10	1e-07	1e-07	4
764	No matter how high the mountains and how far the water, I am willing to come for you! Life is long, and finally the journey home. No matter where you are, find a place for your soul, let the wind blow in, and immerse yourself in the purple flower sea at an altitude of three thousand meters. Every June is the time when the highland azaleas in the Qinling Mountains bloom, and the Xiliang has alread…	Scenic montages	6	Natural landscapes	Exclamatory sentences	Not expand	19	UGC	24882	150	Subtitles	Absolute music	Vertical screen	No	348	105	22	10
765	#Super Hot Club CS #Real CS Combat #Real CS #Xi'an	Travel recommendations	7	Architectural facilities	No title	Not expand	16	UGC	10000	465	Voiceover+Subtitles	Song	Vertical screen	Yes	4	1e-07	1e-07	1e-07
766	Xi'an Nalibao has exciting promotions! Buy one get one free for 396 yuan for one adult and one child, and after verification, you will receive a 100 yuan discount meal voucher. It can be refunded at any time. First come, first served at the bottom left of the video. #Fun Parenting #TikTok Fun #Summer Fun Guide #Easier Strollering for Kids #Exploring with Qingchao	Popular science information	24	Human activities	Imperative sentences	Not expand	43	UGC	28788	1081	Voiceover+Subtitles	Absolute music	Vertical screen	Yes	23	8	1e-07	1
767	Xi'an Dafengcheng × Louguantai's first national exhibition is here! #Integrating Zongxia and Seeking the Tao of Louguantai, Father's Day check in, Dragon Boat Festival blessings, and understanding the charm of Chinese classics. #Dragon Boat Festival #Louguantai #Xi'an Dafengcheng	Popular science information	22	Human activities	Declarative sentences	Not expand	30	OGC	6251	228	No narration	Absolute music	Horizontal screen	No	5	1e-07	1	1
768	What is more enjoyable in summer than playing water? Beach, sunshine, handsome guys and beautiful girls, wave pool, and a variety of water activities. #Maya Beach Opens #A great place for family fun #Best places to go in Xi'an	Travel recommendations	28	Travel shopping	Interrogative sentences	Not expand	45	UGC	343114	61	Voiceover+Subtitles	Song	Horizontal screen	No	1048	40	132	26
769	Reply to @Shi Yingying's comment: How can you not go to the Huantaqi Oceanarium when you go out for a stroll in Xi'an recently? Adult tickets are 19.9 yuan, and children's tickets are 39 yuan. If you don't take advantage of this deal, isn't that a waste? Hurry up and arrange it for the kids. #Oceanarium Check-in #Together, let's explore the underwater world #Where to go for the weekend #Live perf…	Travel recommendations	7	Human activities	Imperative sentences	Expand	8	UGC	22507	615	Subtitles	Song	Vertical screen	Yes	6	1	1e-07	2
770	#Fun Parenting #TikTok Fun #Summer Fun Guide #Easier Strollering for Kids #Exploring with Qingchao. Xi'an Nalibao Summer Fun Card is here?? For only 396 yuan for one adult and one child, you can enjoy twice, and you will also receive a 50 yuan meal voucher. It's a must-visit for weekend family fun in the love horse of the parent-child amusement parks. Group purchase at the bottom left position??	Travel recommendations	32	Architectural facilities	Declarative sentences	Expand	67	UGC	5215	616	Live narration	Absolute music	Vertical screen	Yes	41	6	1e-07	2
771	After the rain, the Qinling Mountains are truly like a poem and a painting, and it's hard to believe that nature's wonders are so magical. #On the road, in the distance #Qinling Cloud Sea #Healing scenery #Travel big player	Scenic montages	2	Natural landscapes	Exclamatory sentences	Not expand	12	UGC	41948	338	No narration	Absolute music	Horizontal screen	No	19394	1762	4979	2265
772	The summer vacation is coming, and the happy planet for both adults and children - Xi'an Nalibao summer activities are here. It is recommended to stock up on coupons first, and you can always cancel them if you don't go. #Fun Parenting #TikTok Fun #Summer Fun Guide #Easier Strollering for Kids #Exploring with Qingchao	Popular science information	24	Human activities	Exclamatory sentences	Not expand	37	UGC	29307	1370	Voiceover+Subtitles	Absolute music	Vertical screen	Yes	30	6	1	2
773	Old City Root Jinjiang Star, you can stay for one night for over 200 yuan, and you can also delay check-out, free laundry, parking, and drinks, with Xiaoai Student intelligent service. #High-value hotel recommendation #Travel Festival #Where to go for the Dragon Boat Festival #Xi'an Travel #Shaanxi TikTok Group	Travel recommendations	19	Travel shopping	Declarative sentences	Not expand	29	UGC	4967	1178	Live narration	Song	Horizontal screen	No	10	1e-07	1e-07	1e-07
774	#Location List Traffic Competition #Follow me to travel #Thousand-year-old capital Chang'an #Thirteen dynasties ancient capital Xi'an #Xi'an Travel	Popular science information	5	Human activities	No title	Not expand	61	PGC	13268	536	Live narration	Absolute music	Vertical screen	Yes	74	3	1e-07	3
775	A must-visit place for strollering - Xi'an Nalibao #Fun Parenting #TikTok Fun #Summer Fun Guide #Easier Strollering for Kids #Exploring with Qingchao	Travel recommendations	22	Architectural facilities	Declarative sentences	Not expand	41	UGC	22953	1542	Live narration	Absolute music	Vertical screen	Yes	122	4	11	3
776	Xi'an Nairbao prices have dropped!! #fun Enjoy Parent-child #Shake Fun Childlike Heart #Summer Power-up Guide #Relaxing Stroller for Kids to Be Even Better #Follow the Youth Trend to Explore Stores	Popular science information	20	Architectural facilities	Exclamatory sentences	Not expand	45	UGC	23843	1332	Voiceover+Subtitles	Song	Vertical screen	Yes	20	10	1	1
777	Lightning Tribe Dolls are great! #Xi'an Lightning Tribe #Where to go on weekends #Catching dolls #Amusement arcade #Popular arcade recommendation	Travel recommendations	7	Travel shopping	Exclamatory sentences	Not expand	22	UGC	14864	1548	Live narration	Absolute music	Vertical screen	Yes	3	1e-07	1e-07	2
778	Xi'an Nairbao Family Fun Park is finally on sale during the summer vacation, now you can play twice for the price of one time! #Fun Parenting #TikTok Fun #Summer Fun Guide #Relaxing with Kids #Follow the youth trend to explore stores	Popular science information	21	Architectural facilities	Exclamatory sentences	Not expand	31	UGC	26768	1728	Voiceover+Subtitles	Song	Vertical screen	Yes	27	7	7	10
779	Xi'an Nairbao, 396 yuan for one adult and one child, can play twice and also get a meal voucher! #Fun Parenting #TikTok Fun #Summer Fun Guide #Relaxing with Kids #Follow the youth trend to explore stores	Travel recommendations	26	Architectural facilities	Declarative sentences	Not expand	33	UGC	18542	1163	Voiceover+Subtitles	Absolute music	Vertical screen	Yes	15	4	1e-07	2
780	#Xingqing Palace Park - No matter how busy life is, remember to stop occasionally and appreciate the beauty around you, listen to your favorite music, relax your mind, and you will find that life is so beautiful... #Is this scenery enough to heal you? #Lotus Pond Beauty #Lotus Leaves #Xi'an Local	Scenic montages	9	Animals and plants	Exclamatory sentences	Not expand	14	UGC	17911	2211	No narration	Song	Vertical screen	No	781	133	115	21
781	No longer need to worry about taking kids out for a walk, just come to the Xi'an Nairbao Family Center! Now, for just 396 yuan for one adult and one child, you can play twice and also get a meal voucher! #Fun Parenting #TikTok Fun #Summer Fun Guide #Relaxing with Kids #Follow the youth trend to explore stores	Travel recommendations	21	Architectural facilities	Imperative sentences	Not expand	37	UGC	16985	909	Voiceover+Subtitles	Absolute music	Vertical screen	Yes	14	1	1e-07	2
782	Join the Silk Road Happy World to enjoy the summer vacation together! #Comprehensive Guide to Shopping and Dining #Come to the Silk Road Happy World #Enjoy a summer of fun at Silk Road Happy World #Xi'an Silk Road Happy World #Silk Road Happy World Music Festival @Shaanxi Travel HiGO @TikTok Assistant @I Want to Be Hot	Travel guides	24	Travel shopping	Declarative sentences	Not expand	42	UGC	8892	553	Voiceover+Subtitles	Absolute music	Vertical screen	Yes	15	7	1e-07	1e-07
783	It is said that many stars bring their kids here ~ Xi'an Nairbao and many other cities have stores that are universally accepted by big brands ~ #Fun Parenting #TikTok Fun #Summer Fun Guide #Relaxing with Kids #Follow the youth trend to explore stores	Travel recommendations	21	Architectural facilities	Declarative sentences	Not expand	29	UGC	81768	540	Voiceover+Subtitles	Song	Vertical screen	Yes	975	13	121	52
784	Definitely a must-see in Xi'an, The Legend of the Camel Bell, the scene is so shocking! Give me a day and I'll give you a thousand years, a pack of wolves and a pack of camels are all veteran actors! #Family travel destination #Where to go on weekends #Visual feast #Large-scale scene drama	Scenic montages	4	Travel shopping	Exclamatory sentences	Not expand	16	UGC	29837	1629	Subtitles	Song	Vertical screen	Yes	21	1	1e-07	1e-07
785	Just to see that lotus flower, I embarked on the path of pilgrimage. Just to hear the beautiful scriptures, I came to the Buddha's paradise. In the mist of the golden hall, echoing the Mani Mani Ho, the prayer wheels turn the cycle, turning the legend. People in the world, ask the Buddha for缘分 #Non-contention with the world #A fairyland on earth #Zongnan Mountain Tea Chan #Zongnan Tea Maniac @Cha…	Scenic montages	10	Natural landscapes	Declarative sentences	Expand	27	UGC	11142	1446	No narration	Song	Vertical screen	No	334	44	7	4
786	#TikTok Group Purchase Discounts #High cost-performance #Mainly economic and practical #Hot-selling items #Oh my, it's so delicious! If you're coming to Xi'an to play, hurry up and buy coupons, they can be refunded at any time.	Travel recommendations	5	Architectural facilities	Imperative sentences	Not expand	11	UGC	75203	174	Voiceover+Subtitles	Absolute music	Vertical screen	No	38	5	5	19
787	It's so fun to invite friends to play a script on weekends! #Xi'an #Xi'an Script Killing #Play a script #Werewolf #Script Killing Recommendation	Travel recommendations	20	Architectural facilities	Exclamatory sentences	Not expand	43	UGC	63520	280	Live narration	Absolute music	Vertical screen	No	2437	28	466	24
788	Xi'an Zhongjiang Journey · Zhongjiang Hotel is now offering a 2-day and 1-night package for just a few breakfasts, with spacious, bright, warm, and comfortable rooms, and free double breakfast. Such a deal, click the video's lower left corner to locate the group! #High-value hotel recommendation #Hotel攻略 #Stay in a hotel #Travel recommendation officer #Summer vacation hotel recommendation	Popular science information	13	Architectural facilities	Imperative sentences	Expand	24	UGC	23893	301	Voiceover+Subtitles	Absolute music	Horizontal screen	Yes	17	4	1	5
789	Episode 1 | Those planning a trip to Xi'an can take a look at this	Travel guides	37	Travel shopping	Imperative sentences	Not expand	103	UGC	261115	1701	Voiceover+Subtitles	No music	Vertical screen	No	69	12	1e-07	17
790	Episode 14 | The mysterious treasure in the ancient treasure box of the prosperous Tang Dynasty! #Xi'an's Night City #Prosperous Tang Dynasty Box #Historical Culture #Tourist Attractions #Travel Big Player	Popular science information	6	Architectural facilities	Exclamatory sentences	Not expand	37	UGC	200000	204	Voiceover+Subtitles	No music	Vertical screen	No	11	1	1e-07	1e-07
791	The Maya Beach of Happy Valley has opened! With a variety of fun and thrilling water activities, you can play as many times as you want with one ticket, and there are beautiful girls and handsome boys, DJ music - it's just too much fun! #Maya Beach Opening #Best place to play water in Xi'an	Popular science information	33	Travel shopping	Exclamatory sentences	Not expand	54	PGC	379152	311	Live narration	Song	Horizontal screen	No	2348	112	126	27
792	Take a look at the splendor of Xi'an's Datang now	Scenic montages	24	Natural landscapes	Imperative sentences	Not expand	238	UGC	15437	2611	No narration	Song	Horizontal screen	No	32	2	1	1e-07
793	#Xi'an Travel Guide #Dong Yuhui #Xi'an Travel	Travel guides	6	Human activities	No title	Not expand	45	OGC	88032	205	No narration	Song	Vertical screen	No	23	2	3	2
794	Walking beside you, the "Sky Mirror" (??6.18 Tianqiao Lake) #Healing scenery #Water and sky in one color #Where to go on weekends #Scenery after the rain #Xi'an	Scenic montages	9	Natural landscapes	Declarative sentences	Not expand	20	UGC	30000	278	No narration	Song	Horizontal screen	No	430	100	22	19
795	Episode 68 | Does the Tang Dynasty Night City have an off-season? Yes, it does, and it's during rainy days #Tang Dynasty Night City #Xi'an Travel	Scenic montages	4	Travel shopping	Interrogative sentences	Not expand	22	UGC	16515	172	No narration	Song	Vertical screen	Yes	71	7	3	4
796	A new theme park called "Chang'an Phantom Tang" has opened in the Tang Dynasty Night City, which is even more fun than "Chang'an Twelve Hours of the Night." The ticket is only 29.9 yuan! #Follow Douyin to explore stores #Tang Dynasty Night City #Dreaming of the Tang Dynasty #Xi'an Travel #Where to go on weekends	Popular science information	8	Human activities	Exclamatory sentences	Not expand	24	UGC	37468	651	Live narration	Song	Horizontal screen	Yes	2531	202	1194	839
797	Longing for a place, in Chang'an! The charming Xi'an #You should definitely visit Xi'an #Ancient capital Xi'an of thirteen dynasties #Charming Xi'an welcomes you	Scenic montages	15	Architectural facilities	Exclamatory sentences	Not expand	15	UGC	22654	482	No narration	Song	Vertical screen	No	3227	619	435	281
798	Xi'an Huantaqi Ocean Park, let's go, a great place for family outings! #Anniversary Celebration at Xi'an Huantaqi Ocean Park #Local Hotspot #Recommended Family Fun Destination	Travel recommendations	7	Human activities	Imperative sentences	Not expand	13	UGC	12556	637	Voiceover+Subtitles	Absolute music	Vertical screen	Yes	5	1e-07	1	1
799	Xi'an Happy Valley Maya Beach Travel Guide ~ This summer, you can't miss it! #Maya Beach Grand Opening #Popular Water Park Recommendation #Family Fun Destination #Splashing Fun Season #Such a wonderful weekend	Travel guides	35	Travel shopping	Exclamatory sentences	Not expand	57	UGC	81768	540	Voiceover+Subtitles	Song	Vertical screen	No	1046	44	197	86
800	Xi'an Huantaqi Ocean Park, a place that has been snapped up recently, why not come soon? #Anniversary Celebration at Xi'an Huantaqi Ocean Park #Local Hotspot #Recommended Family Fun Destination	Travel recommendations	7	Human activities	Interrogative sentences	Not expand	13	UGC	14846	773	Voiceover+Subtitles	Absolute music	Vertical screen	Yes	11	2	1e-07	1e-07
801	Commemorate the Dragon Boat Festival with family and friends, come and play! #Anniversary Celebration at Xi'an Huantaqi Ocean Park #Local Hotspot #Recommended Family Fun Destination @Douyin Assistant	Travel recommendations	7	Animals and plants	Imperative sentences	Not expand	13	UGC	14108	394	Voiceover+Subtitles	Song	Vertical screen	Yes	6	1	1e-07	1e-07
802	It's always nice to come to Xi'an to see the sea! #Xi'an #Houhai	Scenic montages	5	Natural landscapes	Interrogative sentences	Not expand	25	UGC	28073	271	No narration	Absolute music	Horizontal screen	No	367	60	11	3
803	Xi'an Huantaqi Ocean Park is full of artistic atmosphere, giving children a perfect childhood! Click on the link in the lower left corner! #Anniversary Celebration at Xi'an Huantaqi Ocean Park #Local Hotspot #Recommended Family Fun Destination #Xi'an Travel Tips	Travel recommendations	8	Human activities	Imperative sentences	Not expand	13	UGC	21715	1593	Voiceover+Subtitles	Song	Vertical screen	Yes	7	3	1e-07	1e-07
804	Xi'an Huantaqi Ocean Park + Time Experience Hall, tickets only 39 yuan #Anniversary Celebration at Xi'an Huantaqi Ocean Park #Local Hotspot #Recommended Family Fun Destination	Travel recommendations	10	Human activities	Exclamatory sentences	Not expand	13	UGC	10822	1452	Voiceover+Subtitles	Song	Vertical screen	Yes	3	1e-07	1e-07	1e-07
805	I really like this kind of decoration, the bar service is also very warm, and the concierge needs more training. #Travel Recommendation Officer	Travel recommendations	33	Architectural facilities	Exclamatory sentences	Not expand	70	PGC	83331	570	Voiceover+Subtitles	No music	Vertical screen	Yes	147	70	13	15
806	Xi'an Huantaqi Ocean Park, beautiful, drunk, beautiful, it's late if you don't come! #Xi'an Travel Recommendation #Anniversary Celebration at Xi'an Huantaqi Ocean Park #Local Hotspot #Recommended Family Fun Destination	Travel recommendations	7	Human activities	Exclamatory sentences	Not expand	13	UGC	12044	1680	Voiceover+Subtitles	Absolute music	Vertical screen	Yes	2	3	2	1e-07
807	Xi'an Huantaqi Ocean Park, if you don't know where to go for the Dragon Boat Festival, why not try here? #Anniversary Celebration at Xi'an Huantaqi Ocean Park #Local Hotspot #Recommended Family Fun Destination	Travel recommendations	7	Human activities	Interrogative sentences	Not expand	13	UGC	10543	1895	Voiceover+Subtitles	Song	Vertical screen	Yes	4	4	1	1e-07
808	Top water activities in Xi'an this summer, definitely need to see a waterfall!	Travel records	7	Natural landscapes	Interrogative sentences	Not expand	70	UGC	16892	103	No narration	Song	Vertical screen	No	514	131	1	7
809	Xi'an Huantaqi Ocean Park, a great place for leisure during the Dragon Boat Festival, hurry up and bring your friends along! #Anniversary Celebration at Xi'an Huantaqi Ocean Park #Local Hotspot #Recommended Family Travel Destination	Travel recommendations	7	Human activities	Imperative sentences	Not expand	13	UGC	45982	77	Voiceover+Subtitles	Absolute music	Vertical screen	Yes	16	5	2	2
810	Together, we gaze at the Qinling Mountains after the rain. #The sky from this perspective is truly amazing #Recommended Xi'an Hotspot #Scenery after the Rain #Travel Recommendation Officer #Showcase Your Hometown	Scenic montages	5	Architectural facilities	Imperative sentences	Not expand	11	UGC	34133	1126	No narration	Absolute music	Vertical screen	No	529	83	5	13
811	With Douyin, enjoy the beautiful scenery of Xi'an's Great Wild Goose Pagoda	Scenic montages	23	Natural landscapes	Imperative sentences	Not expand	99	UGC	13259	13200	No narration	Absolute music	Vertical screen	No	95	16	8	3
812	Girls, have you ever worn Hanfu here? #Hanfu Experience Hall #Best place for Hanfu photography in Xi'an #Travel Check-in #Chang'an Huantang Immersive Scene Experience Space	Travel recommendations	17	Architectural facilities	Interrogative sentences	Not expand	20	UGC	37058	283	Voiceover+Subtitles	Absolute music	Vertical screen	Yes	767	113	247	242
813	This travel guide is incredibly detailed, make sure to read it all the way to the end! #Xi'an Travel Guide #Xi'an Food #Xi'an B&B #Xi'an Hotel	Travel guides	63	Human activities	Exclamatory sentences	Not expand	221	UGC	195131	151	Live narration	Song	Horizontal screen	No	16492	1241	7054	16416
814	Choose a suitable holiday, go on a date close to nature #Xi'an Fuli Kaifanyuan #Tang City Wall Ruins Park #Weekend Park Hopping #City West #Main City	Popular science information	26	Animals and plants	Imperative sentences	Not expand	74	UGC	109343	398	Live narration	Absolute music	Vertical screen	No	111	6	66	11
815	Xi'an after the rain, like in the clouds #Like in the clouds #Like in the clouds on the other side of the mountain #Huang Qishan #Beautiful scenery after the rain in Xi'an #Ziwu Service Area #Qinling Mountains #Clear sky after the rain #Aerial shot through the clouds #Xi'an Camping	Scenic montages	1	Natural landscapes	Declarative sentences	Not expand	31	UGC	9820	143	Subtitles	Song	Horizontal screen	No	23	1	1e-07	1
816	Bai Lu Yuan Film and Television City grandly distributes during the Dragon Boat Festival, limited-time family travel discounts available from 19th to 22nd! #The Dragon Boat Festival should be celebrated like this #Bai Lu Yuan Film and Television City #New at Bai Lu Yuan Film and Television City #Xi'an Family Travel	Popular science information	6	Human activities	Exclamatory sentences	Not expand	9	OGC	57684	759	Subtitles	Song	Vertical screen	Yes	16	2	1	1e-07
817	In Xi'an, there's a district where you can have fun until midnight, Cyber Crystal Bay #Follow me to打卡the most popular landmark #Xi'an Travel #Feel the hustle and bustle of the night market #Local special cuisine #Shopping mall	Travel guides	19	Architectural facilities	Exclamatory sentences	Not expand	36	UGC	21875	1113	Live narration	Absolute music	Vertical screen	No	25	2	6	5
818	After the rain, the Great Wild Goose Pagoda still looks quite nice #Xi'an #GreatWildGoosePagoda	Scenic montages	6	Architectural facilities	Declarative sentences	Not expand	25	UGC	36862	118	No narration	Song	Horizontal screen	No	51	8	1e-07	4
819	With a 20,000-square-meter ancient street area and 400 real-life NPCs, Chang'an Fantasy Hall in Tang Dynasty Night City is a must-visit if you don't come to the dining hall. #Xi'an #Tang Dynasty Night City #Xi'an Tourism #Hanfu #Recommended Must-Visit Location in Tang Dynasty Night City	Popular science information	1	Human activities	Exclamatory sentences	Not expand	16	UGC	63436	484	Live narration	Absolute music	Horizontal screen	Yes	544	93	241	251
820	Xi'an Music Festival is here! #Xi'an Playtime TIME Music Festival #Playtime TIME Music Festival #Douyin Heartfelt Life Bureau #Starfire Plan @DOU+ Assistant	Popular science information	8	Human activities	Declarative sentences	Not expand	20	UGC	43449	1915	Subtitles	Song	Vertical screen	Yes	34	5	8	3
821	Hotels near the city wall in Xi'an, just a few hundred meters away, are newly decorated, of high quality, and low price. Hurry up and book while it's cheap! #Where to go on the weekend #High-value hotel recommendations #Recommended summer vacation hotels #Star hotel recommendations #Xi'an hotel recommendations	Travel recommendations	15	Architectural facilities	Imperative sentences	Not expand	24	UGC	31215	966	Voiceover+Subtitles	Absolute music	Vertical screen	No	940	53	311	210
822	The Xi'an Playtime TIME Music Festival has opened! Hurry up to get tickets! #Playtime TIME Music Festival #Starfire Plan #Xi'an Playtime TIME Music Festival #Heartfelt Life Bureau #Douyin Heartfelt Life Bureau @DOU+ Hot Trend	Popular science information	8	Human activities	Imperative sentences	Not expand	11	UGC	51068	664	Live narration	Song	Vertical screen	Yes	1303	44	257	70
823	Xi'an Fantastique Oceanarium is offering group purchases! Hurry up to buy adult tickets for 19.9 yuan and children's tickets for 39 yuan. The date of use is up to August 31st. Stock up on tickets! #Oceanarium Check-in #Together, let's see the underwater world #Ocean Park	Popular science information	6	Human activities	Imperative sentences	Not expand	8	UGC	22509	615	Subtitles	Absolute music	Vertical screen	Yes	74	42	37	43
824	Let's have a fun summer on the Silk Road! #Xi'an Silk Road Happy World #Silk Road Happy World Music Festival Come and have fun at Silk Road Happy World this summer! #Where to go on the weekend #Travel recommendation officer @Shaanxi Travel HiGO	Travel recommendations	23	Travel shopping	Imperative sentences	Not expand	49	UGC	53411	897	Voiceover+Subtitles	Song	Vertical screen	Yes	8	2	1e-07	3
825	Let Xiao Bu take you on a tour of Xi'an, the old vegetable market under the night sky	Popular science information	51	Architectural facilities	Declarative sentences	Not expand	118	OGC	830497	9893	Live narration	Absolute music	Horizontal screen	No	40	2	10	6
826	Xi'an Cat Museum Metaverse Meow Planet opened on June 26th with special offers for family tickets. Hurry up to stock up! If you don't go, you can get a refund. #Hanging glass theater #Metaverse Meow Planet #Cat Museum #Visual shock #A great place for family fun	Popular science information	8	Human activities	Imperative sentences	Not expand	10	UGC	11772	3533	Subtitles	Absolute music	Vertical screen	Yes	14	1e-07	4	4
827	The Maya Beach has finally opened! Come here to cool off this summer! #Maya Beach Opens #Maya Beach Water Park #Xi'an Travel Guide #Xi'an Travel	Travel records	28	Travel shopping	Imperative sentences	Not expand	40	UGC	201074	165	Voiceover+Subtitles	Absolute music	Horizontal screen	No	1005	15	4	2
828	#Xi'an Cuilingxia B&B #Who hasn't started planning their Dragon Boat Festival travel plans yet? #Don't miss the mid-year travel season #This weekend is amazing #Summer is about traveling together. Under Cuishan Mountain, Cuilingxia B&B is a natural oxygen bar. Bring your family for a weekend or holiday, click the address below to view details	Travel recommendations	14	Architectural facilities	Imperative sentences	Expand	21	UGC	12453	444	Voiceover+Subtitles	Absolute music	Vertical screen	No	18	8	1e-07	1
829	Our friends at the Cat Museum · Metaverse · Meow Planet (Longshou Impression City Store) located at No. L5-01D, Longshou Road, Weiyang District, Xi'an are also offering Douyin group purchase packages. Tap the lower left corner to check out many details! #Suspension Glass Theater #Metaverse Meow Planet #Cat Museum #Visual Shock #Great Place for Family Fun	Popular science information	5	Animals and plants	Imperative sentences	Expand	12	UGC	12329	1952	Subtitles	Absolute music	Vertical screen	Yes	46	6	5	5
830	Here comes the one-day tour guide for Xi'an city! #Xi'an Travel #Travel Recommendation Officer #Travel Big Player #Graduation Travel #Xi'an	Travel guides	24	Architectural facilities	Exclamatory sentences	Not expand	46	OGC	9776	193	Voiceover+Subtitles	No music	Vertical screen	No	180	9	63	128
831	Episode 10 | Come to Xi'an, budget travel is enough. Think about settling down first. #Xi'an #Xi'an Travel #Struggling You @DOU+ Assistant	Travel guides	31	Architectural facilities	Declarative sentences	Not expand	60	UGC	88880	39	Voiceover+Subtitles	Absolute music	Vertical screen	No	128	21	8	7
832	Xi'an's treasures? I'm the first to rush into the Maya Water Park at the beginning of summer! It's time to make some plans. #Xi'an Maya Beach Water Park #Maya Beach Water Park #Maya Beach Opens!	Travel recommendations	31	Travel shopping	Declarative sentences	Not expand	53	UGC	235456	62	Voiceover+Subtitles	Song	Vertical screen	No	1120	16	17	13
833	Episode 35 | About the reservation of Xi'an's "The Song of Everlasting Sorrow", what to watch if tickets can't be bought, this video tells you #The Song of Everlasting Sorrow Performance #Camel Bell Legend #The Revived Legion #Xi'an Everlasting Love #Hu Ge Travel Guide @DOU+ Hot	Travel guides	17	Human activities	Interrogative sentences	Not expand	54	UGC	75150	670	Live narration	Absolute music	Vertical screen	Yes	67	12	10	49
834	For those who want to go out to feel the sunshine and change their mood, come here with good friends! #Xi'an #Xi'an Food #Xi'an Weekend Hotspots #Indoor Camping	Travel recommendations	27	Travel shopping	Exclamatory sentences	Not expand	46	UGC	206913	677	Live narration	Song	Vertical screen	Yes	2198	67	882	232
835	Episode 6 | Xi'an Shijingli Jade Mirror Tower Hot Spring Hotel, hot spring + camping + accommodation, family travel, summer family travel guide #Ancient City Little Black #Xi'an #Hotel #Hotel Instant Booking Function Available #Great Place for Family Fun	Travel guides	24	Architectural facilities	Declarative sentences	Not expand	46	UGC	126608	577	Live narration	Absolute music	Horizontal screen	Yes	2196	34	185	115
836	#Xi'an #Xi'an Travel #Xi'an Travel Recommendations #Xi'an Local #618	Travel recommendations	22	Human activities	No title	Not expand	46	UGC	18300	364	Voiceover+Subtitles	Absolute music	Vertical screen	Yes	66	1	10	4
837	Xi'an Metaverse, the Fantastic Floating Theater grandly opened on June 26th. Early bird tickets are only 38 yuan. Six themes, unlimited play! #Floating Theater #Fantastic Space #Great Place for Children to Play #Great Place for Family Fun	Popular science information	8	Travel shopping	Exclamatory sentences	Not expand	9	UGC	22867	1757	Subtitles	Song	Vertical screen	Yes	17	1e-07	1e-07	1
838	It's very cost-effective to stay at this short-term rental apartment in Xi'an. The location is good, transportation is convenient, and you can rent it for a day or a month. Travelers to Xi'an can save it! #Xi'an Travel #Stay in a Hotel #Apartment #Short-term Rental #Xi'an Hotel Recommendation	Travel guides	27	Human activities	Imperative sentences	Not expand	130	UGC	63436	484	Live narration	Song	Horizontal screen	No	1289	48	306	241
839	This Dragon Boat Festival, be sure to visit the Xi'an Cat Museum and the Universe Cat Planet, experiencing the popular floating glass firsthand. #Summer Fun Plan #Travel Festival #Great Place for Family Fun #Floating Glass Theater #Great Place for Strolling with Kids	Travel recommendations	7	Human activities	Imperative sentences	Not expand	6	UGC	49837	3656	No narration	Absolute music	Vertical screen	Yes	28	1	7	19
840	24-hour Xi'an Travel Guide, hurry up and save it! #Xi'an #Xi'an Local #Dragon Boat Festival #Where to go on weekends #Travel	Travel guides	30	Travel shopping	Imperative sentences	Not expand	58	UGC	558199	447	Live narration	Absolute music	Vertical screen	No	2054	12	638	27
841	Pre-sale of early bird tickets for Xi'an's first store has started! #A great place for family fun #Where to go on weekends #Popular打卡 #Have a great time #Cat café	Popular science information	10	Human activities	Declarative sentences	Not expand	10	UGC	53735	1495	Subtitles	Absolute music	Vertical screen	Yes	15	2	1e-07	1e-07
842	The mystery of the death of Yang Guifei? Was she really executed? #Xi'an #Travel Recommendation Officer #Take you to travel #Yang Guifei	Popular science information	1	Human activities	Interrogative sentences	Not expand	46	OGC	84161	117	Live narration	No music	Vertical screen	No	450	34	24	83
843	Family fun at Hua Xia Cultural Tourism Resort Xi'an, Douyin group purchase, 69.9 yuan, and you can enjoy the fun of the coastal area with thirteen projects, including the giant roller coaster, dream carousel, flying boat surfing, and逍遥 flight, etc. You can enter the park at 4:30 pm, and the projects are unlimited. You can also bring one child under 1.2 meters for free. In the evening, you can als…	Travel recommendations	12	Travel shopping	Imperative sentences	Expand	19	UGC	25266	1086	Voiceover+Subtitles	Absolute music	Vertical screen	Yes	16	1	5	7
844	#Xi'an Yunshang Mountain Residence #Have a carefree water play #Summer is to travel well together #Don't miss the mid-year travel season #Who hasn't started making a Dragon Boat Festival travel plan yet? A super suitable homestay for family team building of 10-12 people, Yunshang Mountain Residence, come here to listen to the wind and rain, taste tea and heart, there are not many rooms, hurry up …	Scenic montages	15	Architectural facilities	Imperative sentences	Expand	19	UGC	12453	444	Voiceover+Subtitles	Absolute music	Vertical screen	No	9	5	1e-07	1e-07
845	Five-star hotel Sun International Hotel next to Xi'an Railway Station, now only needs more than 100 yuan for 2 days and 1 night, high-end and atmospheric, stock up while there is a discount, no time to lose, located at the lower left corner of the video #High cost-performance hotel recommendation #Hotel #Stay in a hotel #Five-star hotel #Summer vacation must-visit resort recommendation	Popular science information	16	Architectural facilities	Imperative sentences	Expand	34	UGC	49041	844	Voiceover+Subtitles	Absolute music	Horizontal screen	No	23	1	1	4
846	#Xi'an "Above there is paradise, below there is Suzhou and Hangzhou, how can Xi'an's brilliance be compared." Tang Dynasty Night City musical fountain, Asia's first, not exaggerated. #Musical fountain water scene light show #Thousand-year-old capital often comes to Chang'an	Scenic montages	6	Natural landscapes	Exclamatory sentences	Not expand	37	UGC	20000	894	No narration	Song	Vertical screen	Yes	165	25	17	9
847	A great place to beat the summer heat is not far away, change to the Golden Dragon Gorge on the road, if you haven't been there, I suggest you take a look, you can arrange it for the Dragon Boat Festival #Golden Dragon Gorge Scenic Area #Good Travel Festival #Who hasn't started making a Dragon Boat Festival travel plan yet #Xi'an Summer Cooling Route #Where to go on weekends	Travel recommendations	22	Natural landscapes	Declarative sentences	Not expand	37	UGC	31215	966	Voiceover+Subtitles	Absolute music	Vertical screen	Yes	813	39	291	88
848	#Xi'an Ruyun Mountain Residence #A graduation trip named youth #How lively the graduation trip of the special forces is #Look at the sunny sky well #The atmosphere of summer is given by the water park #A Shangri-La hidden among green mountains and clear waters, is a leisurely summer resort, gathering team building family travel photo打卡 destination, click the address below to order	Travel records	14	Architectural facilities	Exclamatory sentences	Expand	21	UGC	12453	444	Voiceover+Subtitles	Absolute music	Vertical screen	No	12	1	1e-07	1
849	#Xi'an #Huaqing Palace #Lishan Lishan is an important part of the Huaqing Palace Scenic Area, with many cultural relics and beautiful natural landscapes, including beacon towers, Laomu Temple, Laojun Temple, Wanshang Pavilion, Bingjie Pavilion, Shangshan Lake, Qixi Bridge, Shangde Garden, Yu Xian Bridge, Sanyuan Cave, and many other famous attractions; since the Zhou, Qin, Han, and Tang dynasties…	Scenic montages	20	Animals and plants	Declarative sentences	Expand	43	UGC	14083	5047	Subtitles	Song	Vertical screen	No	25	35	1	1e-07
850	This is our rose garden, the beauty of the blooming flowers forever in the heart... #Douyin takes you to enjoy the flowers #Love life, love flowers #Travel recommendation officer #Xi'an #Courtyard design	Scenic montages	6	Animals and plants	Declarative sentences	Not expand	15	OGC	67298	4031	No narration	Song	Vertical screen	Yes	34	9	5	4
851	The 1314 Ferris Wheel at Xi'an Happy Coast is so stunning, the couple's ticket is 131.4, you must come with the person you love for a romantic experience, everyone hurry up and stock up on tickets at the lower left corner! #Ferris Wheel #Great place for family fun #Travel recommendation officer #Where to go on weekends #Check in the most popular landmark with me	Travel recommendations	20	Travel shopping	Exclamatory sentences	Not expand	25	UGC	89983	493	Voiceover+Subtitles	Absolute music	Vertical screen	Yes	690	91	141	107
852	Xi'an also has a unique Metaverse glass theater, which opened on June 26. The early bird tickets for Douyin group buying have been launched, stock up first, one ticket for all, multiple ticket types available, and you can get a refund if you don't go after the opening. #Where to go on weekends #Summer fun plan #Suspension glass theater #Best place for Dragon Boat Festival travel #Xi'an	Popular science information	11	Animals and plants	Exclamatory sentences	Not expand	12	UGC	23375	927	No narration	Absolute music	Vertical screen	Yes	26	2	1	3
853	69.9 yuan for a full set of Hanfu experience including clothes, makeup, accessories, and props. Go for it! #Explore shops with Douyin #Dragon Boat Festival #Hanfu #Hanfu girls #Xi'an Hanfu makeup and styling	Travel recommendations	10	Architectural facilities	Imperative sentences	Not expand	13	UGC	16515	517	Live narration	Song	Horizontal screen	Yes	176	19	61	58
854	Finally, Xi'an, Shaanxi, has a popular fantasy space experience center on the internet. The new store has launched a special pre-sale early bird ticket promotion on Douyin, stock up quickly if you see this activity, and you can get a refund at any time if you don't go! #Spring travel guide #Douyin search traffic is here #Good travel festival #Long time no see summer #Wow weekend (Advertisement)	Popular science information	9	Human activities	Exclamatory sentences	Expand	11	UGC	24363	2412	Voiceover+Subtitles	Song	Horizontal screen	Yes	143	11	51	72
855	Xi'an Travel Guide: Xi'an 5 Days 4 Nights Essential Travel Guide, must-visit tourist attractions, transportation guide, and attraction recommendations. If you like it, add to favorites #You have to see the ancient capital of Xi'an #Xi'an popular check-in spots recommended #Xi'an travel guide review #Xi'an must-visit attractions recommended	Travel guides	8	Architectural facilities	Imperative sentences	Not expand	24	UGC	27932	319	Subtitles	Song	Vertical screen	No	28	4	4	18
856	Xi'an Cat Museum Metaverse Meow Planet #Suspension glass theater #Metaverse Meow Planet #Cat Museum #Visual shock #Great place for family fun	Travel recommendations	10	Animals and plants	Declarative sentences	Not expand	12	UGC	10000	1773	Subtitles	Absolute music	Vertical screen	Yes	8	1e-07	1e-07	1
857	Xi'an/Changhen Song is really worth it! If you come to Xi'an to play, you must visit the scenic spots. The editor strongly recommends Changhen Song this stage play! It must be said that Zhang Yimou's aesthetic sense is really excellent. The schedule for your time in Xi'an can be referred to as follows: morning Qin Terracotta Warriors, afternoon Lishan, evening Huaqing Pool and Changhen Song stage…	Travel guides	11	Architectural facilities	Exclamatory sentences	Expand	42	UGC	53878	637	No narration	Song	Vertical screen	Yes	22	1	1	1e-07
858	Episode 279: Xi'an - The City Wall! The Xi'an city wall includes a series of military facilities such as the city moat, drawbridge, gate tower, arrow tower, main tower, corner tower, enemy tower, daughter wall, and battlements, forming a tight and complete military defense system. City gates are opened on all four sides of the east, west, south, and north, with the east named "Changle," the west …	Travel records	15	Architectural facilities	Declarative sentences	Expand	54	UGC	52927	362	No narration	Song	Vertical screen	No	52	12	1e-07	1e-07
859	Xi'an Journey	Travel records	39	Architectural facilities	Declarative sentences	Not expand	111	UGC	12523	438	No narration	Song	Vertical screen	No	134	41	1	4
860	The lotus flowers in Lianghu Park are in bloom, on June 17th, the lotus flowers in Xi'an's Lianghu Park quietly unfold their beauty, attracting numerous photography enthusiasts and Hanfu tourists to come here for photo shoots.	Scenic montages	15	Animals and plants	Declarative sentences	Not expand	28	OGC	634447	14600	No narration	Absolute music	Horizontal screen	No	10	1	2	1
861	Friends together are really happy! #Xian Travel Recommendation #Where to go on the weekend #Hot spring inns	Travel records	17	Architectural facilities	Exclamatory sentences	Not expand	33	PGC	15958	229	No narration	Song	Vertical screen	No	12	1e-07	2	1
862	#Love #Travel #Xian #Realize a healthy life #Travel A touching love story from a thousand years ago happened here	Scenic montages	6	Natural landscapes	Declarative sentences	Not expand	19	UGC	69635	546	Subtitles	Song	Vertical screen	No	35	4	1e-07	1
863	If some friends haven't been to Xian yet, and haven't passed through the ancient city gate of Xian, then I'll just take a picture of the ancient city gate and city wall for you to see... #Xian Ancient City Wall #Xian Local #Xian Travel Guide #Henan #Sanmenxia	Travel records	4	Natural landscapes	Declarative sentences	Not expand	15	UGC	17911	2211	No narration	Song	Vertical screen	No	1100	184	68	29
864	If you are coming to Xian recently, then quickly save this one-day Xian travel guide! #Xian Travel #Daming Night City #Thirteen Dynasties Ancient Capital Xian #Xian Food #Zhi Jie Can't Be Beat	Travel guides	32	Architectural facilities	Imperative sentences	Not expand	36	UGC	439235	963	Voiceover+Subtitles	Song	Vertical screen	No	5616	108	713	272
865	Just now, the Huanpeng Hilton hotel, which cost hundreds of millions, launched a 8888 yuan per month free stay group purchase pet powder set. The ticket price of more than 1000 yuan per night is now only 8888 yuan for 30 consecutive nights, including the choice of large bed room, double bed room, senior and luxurious buffet breakfast, free fitness, free parking. Now take advantage of the activity…	Popular science information	24	Architectural facilities	Imperative sentences	Expand	36	UGC	63436	484	Live narration	Absolute music	Horizontal screen	Yes	1129	94	257	70
866	Episode 5 | Xian Travel Guide, Hotel Recommendation Central Qian Hotel! 350 large bed, double bed room can be selected at will, summer Xian travel hotel quick reservation Douyin calendar room has come! #Xian Travel #Hotel #High cost-performance hotel recommendation #Hotel instant booking function has come #Ancient City Xiao Hei	Travel guides	23	Architectural facilities	Exclamatory sentences	Not expand	34	UGC	126608	577	Live narration	Absolute music	Horizontal screen	No	2222	53	133	113
867	1. Come and visit the park, the fragrance of the flowers is heartwarming, the wind carries tenderness, and it is not far from the city west. #Xian Fuli Kaifan City #Wanyang Palace Ruins Park #City West #Main City #Weekend Park Visiting	Travel guides	25	Animals and plants	Imperative sentences	Not expand	80	UGC	109343	398	Live narration	Absolute music	Vertical screen	No	14	5	1	2
868	#Xian #Rainy Chang'an #Qin Mountains #Xian Guide #Poetic and Pictorial Chang'an	Scenic montages	2	Natural landscapes	No title	Not expand	12	UGC	23810	1283	No narration	Absolute music	Vertical screen	No	62	2	1	3
869	If you are traveling to Xian with children, you must visit these 5 major museums #Tour guide #Xian Travel #Travel Guide #Museum	Travel guides	26	Human activities	Imperative sentences	Not expand	88	UGC	38466	33	Live narration	Absolute music	Vertical screen	No	829	110	213	621
870	Xian has mountains and rivers, places where you can fish and camp, just search for the whale沟boating place, or walk to the end of the Niu Jiao Jian village. #Travel Recommendation Officer	Travel recommendations	22	Natural landscapes	Imperative sentences	Not expand	48	UGC	66496	195	Voiceover+Subtitles	Absolute music	Horizontal screen	No	2036	274	709	1252
871	Visiting Xi'an for a tour, you must come to #Tang Dynasty Night City for a walk. Watch the dances of the Western Regions and the Tang Dynasty, it's really great. #Travel Recommendation Officer #Shooting Scene #Daytime is Xi'an City, nighttime is Chang'an City #Xi'an Tourism	Scenic montages	9	Human activities	Exclamatory sentences	Not expand	20	UGC	236088	451	No narration	Absolute music	Vertical screen	Yes	867	26	76	68
872	My brother's girl has so many #Terracotta Warriors #My Travel Diary #Travel #Xi'an Travel Recommendation #Scenic Spot Check-in	Travel records	9	Human activities	Exclamatory sentences	Not expand	155	UGC	594274	322	Live narration	Absolute music	Vertical screen	No	2184	140	69	153
873	West咸Wuyue Plaza, strolling with kids, family, interaction, Dragon Boat Festival group purchase discount, 1 adult and 1 child only 88 yuan. #Douyin Search Traffic Came #Family Travel Good Place #Ocean Park Check-in #Where to Go on the Weekend #Xi'an Ocean Park @Douyin Assistant @Douyin Life Service @Douyin Creator Center	Popular science information	11	Animals and plants	Exclamatory sentences	Expand	13	UGC	18518	1047	Voiceover+Subtitles	Absolute music	Vertical screen	Yes	8	1	1e-07	1
874	Travel accommodation guide to Xi'an. Shangke You Hotel Strategy #High-cost Performance Hotel Recommendation #Travel Recommendation Officer #618 Happy Hotel Price Reduction Festival #Small Town Home Shangke You #Shangke You @Xinli Mei Hotel Reservation	Travel guides	23	Architectural facilities	Declarative sentences	Expand	55	UGC	39542	474	Live narration	Song	Horizontal screen	No	1510	35	731	108
875	The long-awaited Maya Beach Water Park has finally opened! Come and experience this cool summer joy! #Xi'an Happy Valley Maya Beach Water Park #Best Place to Play Water in Xi'an	Popular science information	12	Travel shopping	Exclamatory sentences	Not expand	24	UGC	11689	582	Live narration	Song	Vertical screen	No	137	26	18	36
876	Xi'an Night City is really spectacular, with a sea of people.	Travel records	12	Architectural facilities	Exclamatory sentences	Not expand	93	UGC	17019	915	Live narration	No music	Horizontal screen	No	36	7	1	1e-07
877	The Great Tang West Market Food Carnival is coming! #Follow Douyin to Explore #Xi'an Hot Check-in Place Recommendation #Food Festival Scene #Where to Go on the Weekend	Popular science information	15	Human activities	Exclamatory sentences	Not expand	22	UGC	35821	330	Voiceover+Subtitles	Song	Vertical screen	No	1086	8	18	5
878	Maya Beach is fully opened, the 2023 water play season has officially begun. Your happy time has returned. Recharge with vitality, release the fun. Many vitality-cooling activities are waiting for you to check-in #Xi'an Happy Valley Maya Beach Water Park #Xi'an Happy Valley #Xi'an Maya Beach Water Park #Best Place for Family Travel	Popular science information	26	Human activities	Exclamatory sentences	Expand	30	OGC	70970	628	No narration	Absolute music	Horizontal screen	No	200	95	113	10
879	#Best Place for Family Travel #Where to Go on the Weekend #Dragon Boat Festival #Team Building Gathering Experience for 99 yuan with Douyin Group #Explore Xi'an	Travel recommendations	19	Natural landscapes	Declarative sentences	Not expand	36	UGC	15567	2300	Live narration	Absolute music	Vertical screen	Yes	58	1e-07	3	3
880	The Xi'an International Food Festival has opened at the Great Tang West Market. It only lasts for three days, and those who like the human atmosphere must go and see it. There are also various delicacies waiting for you to taste #Food Festival Scene #Xi'an Food #Food Festival #The World's Freshness Arrives in the Smoky Chang'an #Feel the Smoky Atmosphere of Xi'an	Popular science information	21	Human activities	Exclamatory sentences	Not expand	31	UGC	51688	609	Voiceover+Subtitles	Absolute music	Horizontal screen	No	1229	23	374	58
881	Weekend party, just come and have a good time! Play some games, from drinking to getting slightly tipsy, a one-stop experience! #Xi'an Local #Where to go on weekends #Werewolf #Tipsy #Scripted murder	Travel recommendations	16	Travel shopping	Exclamatory sentences	Not expand	37	UGC	151880	480	Live narration	Song	Vertical screen	No	2216	41	425	18
882	Guangren Temple opposite the Red Wall, the Splendid Chang'an Hanfu Experience Hall's new store, 138 for Hanfu makeup and attire experience, hurry up at the lower left corner #Hanfu Experience Hall #Guangren Temple #Hanfu #As Desired #Xian Hanfu Photo Spot	Travel recommendations	19	Travel shopping	Imperative sentences	Not expand	30	UGC	19462	1639	Voiceover+Subtitles	Song	Vertical screen	Yes	15	2	4	3
883	Episode 21 | It is said to be the most auspicious temple in Xi'an, do you know what to pray for the most? #Daxingshan Temple #Xi'an Travel Guide #Travel Big Player #Xi'an	Travel guides	16	Architectural facilities	Interrogative sentences	Not expand	54	UGC	162047	573	No narration	Absolute music	Vertical screen	Yes	9	1	1e-07	1
884	Experience the culture of the ancient capital of the Thirteen Dynasties in Xi'an during the holidays! #Got to See the Thirteen Dynasties Ancient Capital Xi'an #Thirteen Dynasties Ancient Capital Xi'an #One Day to See All the Flowers of Chang'an #Xi'an Travel Recommendation #Xi'an Tourism	Travel guides	27	Architectural facilities	Imperative sentences	Not expand	51	UGC	351530	138	Voiceover+Subtitles	Absolute music	Vertical screen	No	1489	24	398	3
885	#Dragon Boat Festival in Tang Village #Chang'an Tang Village #Xi'an #Travel Recommendation Officer As the Dragon Boat Festival approaches, pray for peace and health. Everything about the Dragon Boat Festival, let Tang Village tell you ~	Popular science information	55	Natural landscapes	Declarative sentences	Not expand	90	UGC	958029	148	Voiceover+Subtitles	Song	Horizontal screen	Yes	8513	93	1068	185
886	Spring breeze and galloping horses, seeing all the flowers of Chang'an in one day #Xi'an Travel Recommendation #Travel Guide #Food Recommendation #Xi'an Must-Visit Scenic Spots Recommendation #Great Place to Visit	Travel guides	22	Architectural facilities	Declarative sentences	Not expand	51	UGC	185232	502	Live narration	Absolute music	Vertical screen	No	1654	73	470	25
887	Not the crossroads of the Five Flavors, have you checked it off? #Xi'an Tourism #Xi'an #Cultural Relics with Rich Historical Background	Popular science information	32	Architectural facilities	Interrogative sentences	Not expand	83	OGC	11988	64	Live narration	Song	Vertical screen	No	10	3	1	1
888	#Xian #Huating Palace The Huating Palace Scenic Area consists of two parts: Huating Pool and Lishan Mountain, adjacent to the "Eighth Wonder of the World" Terracotta Army. It is famous for the legend of the beacon fire play, the love story between Emperor Xuanzong and Lady Yang, and the site of the Xi'an Incident.	Scenic montages	17	Architectural facilities	Declarative sentences	Not expand	30	UGC	14083	5047	Subtitles	Song	Vertical screen	Yes	21	24	1e-07	1e-07
889	Xi'an Branch - Wenji Ge #Wenji Ge	Popular science information	5	Natural landscapes	Declarative sentences	Not expand	10	UGC	100000	2732	No narration	Absolute music	Vertical screen	No	24	2	1e-07	1
890	Episode 4 | Xi'an 3-Day Tour Guide, this is how to play in Xi'an during the summer vacation! #Hotel #Xi'an Travel Guide #Travel Recommendation Officer #Instant Hotel Booking Function Available #Douyin in Subways	Travel guides	34	Architectural facilities	Exclamatory sentences	Not expand	53	UGC	126608	577	Live narration	Song	Horizontal screen	No	2195	53	246	139
891	#Jinhe Flower Sea Wild Campsite #Great Place for Family Fun #Where to Go on the Weekend You can eat and play all day here for 398 yuan from the Douyin group #Stroll in Xi'an	Travel recommendations	25	Travel shopping	Exclamatory sentences	Not expand	37	UGC	15567	2300	Voiceover+Subtitles	Absolute music	Vertical screen	Yes	60	1e-07	2	4
892	Xi'an 24-hour Check-in Guide, you must save it! #Xi'an #See all the flowers of Chang'an in one day - How to visit the must-see attractions in Xi'an in 1 day #Xi'an Travel Recommendations #Xi'an Cuisine	Travel guides	43	Travel shopping	Imperative sentences	Not expand	75	UGC	262637	368	Voiceover+Subtitles	Song	Vertical screen	No	1628	43	413	21
893	Have you ever been to the Silk Road Happy World, which is considered the Xi'an Disney? Hurry up and stock up while there's a discount.	Popular science information	12	Architectural facilities	Interrogative sentences	Not expand	23	UGC	27225	479	Voiceover+Subtitles	Song	Vertical screen	Yes	56	8	25	15
894	Single ticket 98, double ticket 188. You can enjoy hot springs within the city. Greenery-covered, unlimited fruit! #Xian's New Discovery #Great Place for Family Fun #Relax and Soak in Hot Springs #Where to Go on the Weekend	Travel recommendations	26	Architectural facilities	Exclamatory sentences	Not expand	45	UGC	166851	512	Live narration	Song	Vertical screen	Yes	2181	64	423	71
895	Can you believe it? You can stay at a five-star hotel near Xi'an Railway Station for just over 100 yuan. The hotel is luxurious and has a great atmosphere, with cozy and comfortable rooms. The promotion period is limited, so hurry up and stock up before the price is no longer available. Don't come back and ask me why the price is not this one when you find out. Just locate the group at the lower …	Travel guides	22	Architectural facilities	Interrogative sentences	Expand	51	UGC	23893	301	Voiceover+Subtitles	Absolute music	Horizontal screen	No	15	1e-07	1	3
896	Found a very fun place for everyone, where you can experience the ultra-popular and thrilling game mode firsthand! #Local Store Recommendation# The largest Hong Kong-style venue in the northwest #Real-life CS #Make sure to see the end #Ultra-Fire Club @ Xi'an Ultra-Fire Real CS Club	Travel recommendations	27	Human activities	Exclamatory sentences	Not expand	40	UGC	11905	1225	Voiceover+Subtitles	Absolute music	Vertical screen	Yes	12	8	3	3
897	Episode 172 | Long overdue charcoal barbecue, amidst the mountains, savoring the colors of human life at a leisurely pace, tents and cabins available for overnight stays, the romance of summer is probably just like this. #Family Fun Spot #Where to Go on the Weekend #Outdoor Camping #Outdoor Barbecue #Recommended Campsites in Xi'an	Travel records	28	Travel shopping	Exclamatory sentences	Not expand	53	UGC	18520	1205	Voiceover+Subtitles	Absolute music	Horizontal screen	Yes	1036	25	130	36
898	Invited by the authorities, the food festival, enjoying international cuisine #Xi'an #Where to go on weekends #Flames of Chang'an International Fresh #Popular attractions打卡 #Food festival scene @DOU+ trending	Travel records	28	Human activities	Declarative sentences	Not expand	38	UGC	51068	664	Live narration	Song	Horizontal screen	No	1005	7	216	58
899	Do you like kart racing? It's close to Xi'an and Xianyang, just a 20-minute drive. It's suitable for people of all ages and heights. #Weekend #Holiday #A great place for children @Ruidingli Karting	Travel guides	38	Architectural facilities	Interrogative sentences	Not expand	69	UGC	15044	470	Voiceover+Subtitles	Absolute music	Vertical screen	Yes	173	20	97	116
900		Popular science information	8	Architectural facilities	No title	Not expand	10	PGC	36867	635	Voiceover+Subtitles	Absolute music	Vertical screen	Yes	2024	362	2009	679
901	For less than 200 yuan, you can stay at a five-star hotel near Xi'an Railway Station for one night. The hotel is warm and comfortable. The activity time is limited, so hurry up and click on the location in the lower left corner of the video. #High-value Hotel Recommendation #Hotel #Staying at a hotel #Xian Sun International Hotel #Five-star Hotel	Travel recommendations	23	Architectural facilities	Imperative sentences	Not expand	51	UGC	49041	844	Voiceover+Subtitles	Absolute music	Horizontal screen	No	46	3	1e-07	6
902	What is the experience of taking an elevator to the summit from the mountain slope at over 2,000 meters above sea level? #Climbing to the top to see the beautiful scenery #My travel diary #Xi'an tourism #Travel vlog	Travel records	40	Natural landscapes	Interrogative sentences	Not expand	79	UGC	51435	52	Voiceover+Subtitles	No music	Horizontal screen	No	6	1	1	1
903	If you haven't seen the great prosperity of the Tang Dynasty a thousand years ago, you must come to #Tang Dynasty Night City to experience a dreamlike return to the Tang Dynasty. #Travel Big Player# It's the city of Xi'an during the day and Chang'an at night #Ancient Style	Scenic montages	7	Architectural facilities	Exclamatory sentences	Not expand	12	UGC	62140	240	No narration	Song	Vertical screen	Yes	689	60	80	45
904	Episode 2 | When traveling to Xi'an, renting Hanfu is usually done at these three Hanfu streets for dressing up: 1. Yizhou Shopping Mall, 2. Da Yan Ta Ciren Town, 3. Tang Dynasty Night City Yiyangtang. Especially at Yiyangtang Han Tang Li Hanfu Street, almost all the top six high-end Hanfu experience centers in Xi'an are here. Have you been here? #Hanfu Experience Center #Xi'an Hanfu Dressing #Hi…	Travel guides	12	Architectural facilities	Interrogative sentences	Expand	19	UGC	37058	283	Voiceover+Subtitles	Absolute music	Vertical screen	No	24	4	1e-07	5
905	A performance of "The Ballad of the White Snake" is enough to make this Xi'an trip worthwhile. The love ballad is false, but the deep feelings in Bai Juyi's "The Ballad of the White Snake" are true. #Surprised by the Xi'an "The Ballad of the White Snake" dance drama #Visual Feast	Scenic montages	8	Human activities	Exclamatory sentences	Not expand	14	UGC	29837	1629	Subtitles	Absolute music	Vertical screen	Yes	175	7	8	3
906	Episode 1 | #Dong Yuhui chasing dreams in the Tang Dynasty Peony Garden If you haven't seen the prosperous Tang Dynasty of a thousand years ago, you must come to the Tang Dynasty Night City in Xi'an to experience the brilliant lights! #Tang Dynasty Night City #Travel Big Player #Xi'an	Popular science information	6	Architectural facilities	Exclamatory sentences	Not expand	13	UGC	162047	573	No narration	Song	Vertical screen	Yes	54	5	38	5
907	In Xi'an, a five-star hotel for one day and one night, 199 yuan. Is this information worth your purchase? #Recommended Xi'an Weekend Destinations #Highly Recommended Affordable Hotel #Summer Vacation Hotel Recommendation #Xi'an Weekend Destinations #Hotels near Xi'an Tang Dynasty Night City	Travel recommendations	10	Architectural facilities	Interrogative sentences	Not expand	19	UGC	31215	966	Voiceover+Subtitles	Absolute music	Vertical screen	No	853	14	323	61
908	#Mo Xiaoyang ... The 95-year-old brothers in Xi'an are all here... Quickly bring your only "hahaha" best friend to Mo Xiaoyang! @Mo Yang Entertainment	Travel recommendations	17	Human activities	Imperative sentences	Not expand	35	PGC	209180	96	Live narration	Song	Vertical screen	No	1214	25	10	3
909	#Xi'an Tang Dynasty Night City Scenery ... You are the brightest star in the night sky, illuminating my way forward ... Show you the world ... Tang Dynasty Night City ... Scenic spot打卡 Night tour of Tang Dynasty	Travel records	33	Architectural facilities	No title	Not expand	183	UGC	1697	1504	No narration	Song	Horizontal screen	Yes	19	2	1e-07	1e-07
910	Xi'an 1.5 hours | A beautiful summer resort with a water campsite, as if in the Qingcheng Mountain Hidden Valley Forest. Barbecue, camping, and paddleboarding are available. Address: The address was mentioned in the previous pictures and text. #Xi'an Travel #Xi'an Campsite Recommendation #Where to go on the weekend #Xi'an Travel Recommendation #Xi'an Summer Resort	Travel records	17	Natural landscapes	Declarative sentences	Not expand	49	UGC	52231	101	No narration	Absolute music	Horizontal screen	No	1202	118	801	667
911	Episode 32 | Xi'an Travel Ticket Discount Policy, one ticket can cover more than one attraction #Xi'an Travel #Xi'an Travel	Travel guides	8	Architectural facilities	Exclamatory sentences	Not expand	88	PGC	312957	200	Live narration	Absolute music	Vertical screen	No	6028	640	1872	5631
912	Xi'an One-Day Tour Guide, check it out quickly #Xi'an #Traveling is all about shopping and eating #Special Forces-style Travel	Travel guides	38	Travel shopping	Imperative sentences	Not expand	58	UGC	98918	258	Voiceover+Subtitles	Song	Vertical screen	No	1882	58	452	112
913	Episode 193 | Xi'an Parent-child Script Killing Farm, an integrated parent-child farm integrating agriculture, education, and entertainment, with a revenue of 5 million yuan in 7 days #Internet celebrity打卡 #Camping #Parent-child #Research and Study	Popular science information	32	Natural landscapes	Exclamatory sentences	Not expand	45	UGC	122775	803	Voiceover+Subtitles	No music	Vertical screen	No	103	4	64	90
914	Recommended Xi'an hotels, must-stay five-star hotels in Xi'an during July and August, conveniently located near the Bell Tower and Tang Dynasty Night City #High-value hotel recommendations #Xi'an hotel recommendations #Summer vacation must-visit resort hotel recommendations #Promotions are in full swing #Enjoy a great travel festival	Travel recommendations	24	Architectural facilities	Exclamatory sentences	Not expand	33	UGC	37468	651	Voiceover+Subtitles	Song	Horizontal screen	No	593	8	26	53
915	Believe me, you have never understood Tang Sancai in such detail. #Xi'an guide #Promoting hometown tourism culture #Xi'an tourism #Cultural tourism #Guided virtual tourism	Popular science information	26	Human activities	Exclamatory sentences	Not expand	438	UGC	213649	37	Live narration	No music	Vertical screen	No	3256	223	158	354
916	#Lotus Heart towards the Future, step into the urban tourism service center of Lianhu District, here at the north gate of Hui Min Street, visitors can rest here, consult questions, learn about Shaanxi tourism routes, of course, there are also many Shaanxi cultural elements, let's take a look together! #Xi'an #Search China #High-quality development in Lianhu District #Xi'an tourism	Popular science information	30	Travel shopping	Imperative sentences	Not expand	123	UGC	105680	2094	Voiceover	Absolute music	Horizontal screen	No	18	3	1e-07	1e-07
917	Experience Xi'an's nightlife at Liuyuan, and at Xiaoyang for Liuyuan's nightlife, the atmosphere is super great #Mo Xiaoyang @Mo Yang Entertainment	Scenic montages	20	Human activities	Exclamatory sentences	Not expand	33	UGC	98918	258	Live narration	Song	Vertical screen	No	1738	40	392	18
918	Stay at a five-star hotel just 199 yuan per night near the train station, it's really a great deal! #Sunshine International Hotel #Five-star hotel #Hotel #Xi'an hotel #High-value hotel recommendations	Travel recommendations	24	Architectural facilities	Exclamatory sentences	Not expand	33	UGC	13569	193	Voiceover+Subtitles	Absolute music	Horizontal screen	No	428	7	12	12
919	Take your children here to explore the mysterious ocean world during the holidays, and you can also interact closely with cute pets～ Hurry up! #Travel deals #Where to go on weekends #Great place for family outings #Great place for children to play #Xi'an travel recommendations	Travel recommendations	18	Animals and plants	Imperative sentences	Not expand	22	UGC	15413	586	Live narration	Absolute music	Vertical screen	Yes	10	1	1	2
920	A city, a mountain, Xi'an's Cuishan Mountain #Travel recommendation officer #Baoji hot spot #Travel recommendation officer #Natural oxygen bar #Healing scenery	Scenic montages	3	Natural landscapes	Declarative sentences	Not expand	6	UGC	15020	68	No narration	Absolute music	Vertical screen	Yes	20	3	1e-07	1
921	Lehua 88 Degrees Hot Spring Water Park, night tickets only 128 yuan, water lovers, hurry up! #Water park #Xi'an #Lehua 88 Degrees	Travel recommendations	23	Human activities	Imperative sentences	Not expand	42	UGC	98918	258	Live narration	Song	Vertical screen	No	2189	43	400	24
922	Don't know where to go for the short holiday? Come to Chang'an! Keep this travel guide for reference #Xi'an tourism #Xi'an travel recommendations #Xi'an cuisine #One day to see all the flowers of Chang'an #Xi'an eating, drinking and entertainment	Travel guides	31	Architectural facilities	Interrogative sentences	Not expand	50	UGC	172568	136	Voiceover+Subtitles	Absolute music	Horizontal screen	No	1474	42	429	22
923	The 2023 "Xi'an is beautiful because of you" themed civil practice activity has started anew! #Poetic Huoyi New District	Popular science information	60	Natural landscapes	Exclamatory sentences	Not expand	88	OGC	703086	1167	Voiceover+Subtitles	Absolute music	Horizontal screen	No	29	1	1	1e-07
924	Here, during the day it is known as Xi'an, but at night it transforms into Chang'an. If you don't know what the Tang Dynasty's prosperity was like, then come to Xi'an's Tang Dynasty Night City with your loved one to walk around, take a look, and experience the city of Chang'an as the lights come on, neon lights flicker, and the lights are brilliant. #Tang Dynasty Night City #Dreaming Back to the …	Scenic montages	2	Architectural facilities	Exclamatory sentences	Expand	7	UGC	98061	115	No narration	Song	Vertical screen	Yes	721	50	123	69
925	Summer is the perfect time to have fun with water, dancing on the water, all sorts of performances, it's so exciting! #Enjoy the Travel Festival #Lehua City Water City @Xi'an Lehua City 88 Degrees Hot Spring Paradise	Travel recommendations	28	Human activities	Exclamatory sentences	Not expand	40	PGC	285257	858	Live narration	Song	Vertical screen	Yes	5778	80	137	103
926	sports hotels are amazing—definitely staying here next time I visit Xi'an! #Xi'an #Xi'an Travel #Daming Night City #Hotel #Esports Hotel	Travel recommendations	43	Travel shopping	Exclamatory sentences	Not expand	139	UGC	63436	484	Live narration	Song	Horizontal screen	No	1091	17	238	64
927	The largest stele forest in China! #Xi'an #Oriental Selection #Travel Recommendation Officer #Xi'an Travel Guide	Popular science information	13	Human activities	Exclamatory sentences	Not expand	277	UGC	402566	405	Live narration	No music	Vertical screen	No	433	25	26	39
928	The latest 3-day travel guide for Xi'an, check out the top 10 popular attractions in Xi'an (5 A-grade attractions), and taste a variety of local specialties! #Xi'an Travel Guide #Daming Night City #Xi'an Cuisine #Travel Recommendation #Travel Big Player	Travel guides	56	Human activities	Exclamatory sentences	Not expand	117	UGC	1014648	66	Live narration	Song	Vertical screen	Yes	3534	374	1738	2885
929	Lehua 88 Degrees Hot Spring Paradise covers an area of 220,000 square meters! Night session for 128! Let's go!! #Water Park #Lehua City Water City #Where to Go on the Weekend #Summer is all about playing water @Xi'an Lehua City 88 Degrees Hot Spring Paradise	Travel recommendations	26	Human activities	Imperative sentences	Not expand	42	UGC	52484	382	Live narration	Song	Horizontal screen	Yes	1976	50	88	57
930	Definitely experience the charm of the ancient capital of 13 dynasties, welcome to Daming Night City #Daming Night City #Xi'an #Travel #Great Tang Dynasty #Summer Vacation Fun Plan	Scenic montages	10	Architectural facilities	Exclamatory sentences	Not expand	25	UGC	89583	47	Voiceover+Subtitles	Song	Vertical screen	Yes	10	7	1	2
931	The Qinling Small Loop, part two. @Benz Xi'an Zhongsheng Star #The Backyard of Xi'an People #Qinling Small Loop	Travel guides	40	Natural landscapes	Declarative sentences	Not expand	126	UGC	35870	114	Voiceover+Subtitles	Song	Vertical screen	No	1946	211	930	1213
932	Make a bold prediction! This is the camping that Xi'an people must go to this summer! #Camping BBQ Location Recommendation #Outdoor Camping?? #Outdoor BBQ Picnic #Let's Go Camping @Xian Chang'an District Ruiyu BBQ Shop	Travel recommendations	25	Travel shopping	Exclamatory sentences	Not expand	48	UGC	136279	157	Live narration	Absolute music	Horizontal screen	Yes	2292	34	98	33
933	"Time is shallow, I like both quiet and bustling" #Bamboo Forest #Recommended Xi'an Hot Spot #Travel Recommendation Officer #Find a quiet place to seek a moment of tranquility	Scenic montages	1	Animals and plants	Declarative sentences	Not expand	8	UGC	34133	1126	No narration	Absolute music	Vertical screen	No	496	97	24	28
934	#Xi'an Travel Recommendations Xi'an One-Day Free Travel Guide, these two attractions Xi'an City Wall + Camel Bell Legend Show, recommended night spots at Daming Night City, suitable for a day of play #Xi'an Travel Guide #Xi'an City Wall #Camel Bell Legend Ticket #Daming Night City Check-in Daming Night City	Travel guides	12	Architectural facilities	Declarative sentences	Not expand	39	UGC	27932	319	Voiceover+Subtitles	Song	Vertical screen	No	66	11	15	22
935	Surprised by the excellence of Xi'an, let's cheer and float up! #Xi'an Travel Guide #Xi'an Homestay #Xi'an Hotel #Xi'an Cuisine	Travel guides	43	Human activities	Imperative sentences	Not expand	126	UGC	195131	151	Live narration	Song	Horizontal screen	No	756	55	168	383
936	#Travel Recommendation Officer #Laoyeling, the nearest highland meadow pasture to Xi'an, Long County Laoyeling. You can drive to the top of the mountain, which is very suitable for camping, the Shaanxi version of Western Sichuan!	Travel records	13	Natural landscapes	Exclamatory sentences	Not expand	48	UGC	34559	205	Live narration	Song	Horizontal screen	No	1814	299	775	727
937	The Qujiang Light Rail has finally opened! Everyone, help me see if the 80 yuan is worth it! #Light Rail #Xi'an #Xi'an Travel #Travel #Xiaocao's Happy Life #Grudge #Experience	Travel records	58	Architectural facilities	Exclamatory sentences	Not expand	199	UGC	53568	125	Live narration	Absolute music	Vertical screen	No	8148	1142	3221	530
938	Longtan Song Square Terracotta Army ticket + Xi'an Everlasting Love VIP area only 368 yuan! #Longtan Song Performance #Xi'an Everlasting Love #Dreaming Back to the Tang Dynasty	Travel recommendations	3	Human activities	Declarative sentences	Not expand	7	UGC	27196	631	Subtitles	Song	Horizontal screen	Yes	17	1	1e-07	1e-07
939	There's a super comfortable driving route along the edge of Xi'an, with beautiful mountains, scenery, and mood. You must take it once! #Most Beautiful Highway #Internet Celebrity Highway #Most Beautiful Highway Scenery #Internet Celebrity Road	Travel records	66	Architectural facilities	Exclamatory sentences	Not expand	168	UGC	11292	1852	No narration	Song	Horizontal screen	No	54	4	1e-07	1e-07
940	#Good Travel Festival #Who hasn't started their Dragon Boat Festival travel plan yet #This weekend is too amazing #48 hours of immersive play @Xi'an Lehua City	Travel recommendations	5	Travel shopping	No title	Not expand	14	UGC	10000	1466	Voiceover+Subtitles	Song	Vertical screen	Yes	10	1e-07	2	1e-07
941	#Thousand-year-old Ancient Capital, Always Come to Chang'an ✨Top-notch be aesthetics of "Longtan Song" live broadcast highlights for the first time, the chicken skin has risen after watching! "Eternal love has an end, but this grudge has no end." Thank you Shaanxi Cultural and Tourism for the first time, breaking the exception and authorizing Dongfang Zhenxuan to watch the world live broadcast th…	Popular science information	141	Human activities	Exclamatory sentences	Expand	1333	OGC	157339	2307	Live narration	Song	Vertical screen	No	12366	931	3547	3155
942	#Thousand-year-old Ancient Capital, Always Come to Chang'an ~ A live broadcast project with a billion likes on the whole network ~ Follow the cultural envoy with the "Historical and Cultural Festival Sword" Dong Yuhui and the kind and culturally aware blue-shirted uncle, and the chairman of Huaqing Palace Yao Xinyuan, to experience the thousand-year-old culture of the Qing Palace. The live broadc…	Popular science information	30	Human activities	Interrogative sentences	Expand	54	OGC	157339	2307	Subtitles	Absolute music	Vertical screen	No	2791	190	417	62
943	Little Beauty is really happy #Come to the Silk Road for a summer of fun #Xi'an Silk Road Happy World #Silk Road Happy World Music Festival	Travel records	24	Human activities	Exclamatory sentences	Not expand	37	UGC	40000	771	Voiceover+Subtitles	Song	Vertical screen	Yes	634	8	1	3
944	"Waterfront Night City" Lehua 88 Degrees Hot Spring Paradise Night Special Discount Starts @Xi'an Lehua City 88 Degrees Hot Spring Paradise #Family-friendly Play Place #Where to go on weekends #Good Travel Festival #Lehua City Waterfront Night City	Popular science information	27	Travel shopping	Exclamatory sentences	Not expand	47	UGC	55246	180	Voiceover+Subtitles	Song	Vertical screen	Yes	2047	24	1	158
945	The grand scene of the Great Wild Goose Pagoda Music Fountain Show #Travel Recommendation Officer #Daming Nocturne City #Great Wild Goose Pagoda Music Fountain	Scenic montages	3	Human activities	Declarative sentences	Not expand	10	UGC	1160396	504	No narration	Song	Vertical screen	No	1968	173	197	177
946	RV travel in Xi'an, evening stroll in Tang Dynasty Night City, crowded with people, many Hanfu girls #travel #attraction #record real life #vlog daily #original	Travel records	69	Architectural facilities	Declarative sentences	Not expand	526	UGC	61857	762	Voiceover+Subtitles	Absolute music	Horizontal screen	No	1239	145	19	35
947	Life's Must-Visit Landmark: The Hukou Waterfall of the Yellow River - This travel guide is worth liking, favoriting, and keeping for future reference! #Yellow River #Travel Guide #Travel Recommendation Officer #National Travel Hongyu #Enjoy Travel Festival @Douyin Assistant	Travel guides	52	Natural landscapes	Exclamatory sentences	Not expand	204	UGC	262518	76	Live narration	Song	Vertical screen	Yes	374	68	120	168
948	Enjoy the beauty of nature together! Every shot is a beautiful scene! Welcome everyone to visit and tour Xi'an Talent Park! ❤️❤️	Scenic montages	5	Natural landscapes	Exclamatory sentences	Not expand	27	UGC	15788	2024	Subtitles	Song	Vertical screen	No	114	14	1	2
949	Lehua City Night Club Special Discount Tickets are back with strength. #Lehua City Waterless Night City #Lehua City 88 Degrees Hot Spring Paradise @Xi'an Lehua City 88 Degrees Hot Spring Paradise #Best Place to Play Water in Xi'an	Popular science information	19	Human activities	Exclamatory sentences	Not expand	45	UGC	39542	474	Voiceover+Subtitles	Song	Horizontal screen	Yes	1573	53	246	70
950	24-hour open commercial street next to the sixth Wanda Plaza in Xi'an is here! Give it a name! Win a lot of prizes! #Xi'an Hot Spot Recommendation #Douyin Entertainment Guide #Family Fun Destination #Mall #Xi'an Local Community	Popular science information	18	Architectural facilities	Exclamatory sentences	Not expand	60	UGC	153937	798	Live narration	Absolute music	Horizontal screen	No	1817	52	132	14
951	This summer, don't miss the Lehua City 88°C Hot Spring Paradise Night Show, which is about to open! #Enjoy the Travel Festival #Lehua City Water City #Who hasn't started their Dragon Boat Festival travel plan #This way to spend the weekend is amazing #48 hours of immersive play on weekends @Xian Lehua City 88°C Hot Spring Paradise	Travel recommendations	22	Architectural facilities	Exclamatory sentences	Expand	34	UGC	109089	569	Voiceover+Subtitles	Song	Horizontal screen	Yes	2186	43	476	120
952	Xi'an Bao'an, a trendy destination known for its green ecology, leisure and entertainment, and modern fashion	Scenic montages	78	Travel shopping	Declarative sentences	Not expand	127	OGC	933575	13400	Voiceover+Subtitles	Absolute music	Horizontal screen	No	97	5	4	4
953	Xi'an Baqiao District Cultural Ambassador's Message to Baqiao: Where to Go Today?	Popular science information	17	Human activities	Interrogative sentences	Not expand	143	OGC	933575	13400	Live narration	Absolute music	Horizontal screen	No	66	2	3	4
954	Skyscraper #Summer Fun Plan #Scenic Spot Check-in, more discounts with the Douyin group, surprise blind boxes waiting for you #Explore Xi'an	Travel recommendations	21	Architectural facilities	Declarative sentences	Not expand	31	UGC	15567	2300	Live narration	Song	Vertical screen	Yes	117	16	39	20
955	Lehua City 88 Degrees Hot Spring Amusement Park, the night session tickets for the Water Park activities are here, the must-visit water park in Xi'an during the summer vacation #Enjoy the Travel Festival #Lehua City Waterless Night City #Who hasn't started planning their Dragon Boat Festival travel plans yet #This weekend is so amazing #48 hours of immersive play on weekends	Travel guides	32	Architectural facilities	Exclamatory sentences	Not expand	49	UGC	37468	651	Live narration	Absolute music	Horizontal screen	Yes	1019	4	241	39
956	Weekend party, Werewolf game, book recommendation, all-in-one bar experience, get it fast! #Xi'an Book Recommendation #Scripted Murder #Werewolf Game #Popular Scripted Murder Venue Exploration Video #Where to Go on the Weekend	Travel recommendations	21	Travel shopping	Imperative sentences	Not expand	34	UGC	172568	136	Voiceover+Subtitles	Song	Vertical screen	No	1742	14	412	24
957	Recently, "Xi'an's Little Hong Kong" is causing a stir. A 24-hour street with unique features is about to open next to Wanda Plaza. Help me come up with a name and you could win a Huawei P60 phone!! #Recommended Hot Spots in Xi'an #My Red Landmark Check-in #My City's Entertainment Guide #My City #City Memories	Popular science information	33	Architectural facilities	Exclamatory sentences	Expand	65	UGC	200000	312	Live narration	Absolute music	Horizontal screen	No	2196	70	143	22
958	Chang'an District comprehensive family camping ground, perfect for family outings! #Camping and Barbecue Location Recommendation #Great Place for Family Fun #Camping Hot Spot #Recommended Xi'an Camping Ground #Live in the Scenery	Travel guides	35	Travel shopping	Exclamatory sentences	Not expand	46	UGC	70203	679	Voiceover+Subtitles	Song	Horizontal screen	Yes	1320	28	282	182
959	Sweet Home, #Where to Go on the Weekend #Xi'an Travel Recommendations #Great Place for Family Fun	Travel records	7	Architectural facilities	Declarative sentences	Not expand	21	PGC	15958	229	Subtitles	Song	Vertical screen	No	18	2	1e-07	1e-07
960	Homestay near the Bell Tower, convenient to go anywhere #Yi Su Homestay #Xi'an Homestay #Xi'an Three-Day Tour	Travel recommendations	6	Architectural facilities	Exclamatory sentences	Not expand	15	UGC	14171	2029	Subtitles	Absolute music	Vertical screen	No	18	5	1e-07	1e-07
961	This summer's joy doesn't stop here, the large-scale water city is here! #Enjoy the Travel Festival #Lehua City Water City #Summer Fun Plan #Water Park @Xi'an Lehua City 88 Degrees Hot Spring and Spa Resort	Popular science information	18	Human activities	Exclamatory sentences	Not expand	45	UGC	66911	788	Voiceover+Subtitles	Song	Horizontal screen	Yes	2680	42	7	11
962	Lehua City is here, the essential water park for summer, single 128 yuan night session ticket available #This Summer, Let's Have Fun #Summer Fun Season #Enjoy the Travel Festival #Lehua City Water City @Xi'an Lehua City 88 Degrees Hot Spring and Spa Resort	Popular science information	28	Architectural facilities	Exclamatory sentences	Not expand	44	UGC	198640	1152	Voiceover+Subtitles	Song	Vertical screen	Yes	2289	68	689	191
963	The five-star Sun International Hotel next to Xi'an Railway Station, you can stay for one night for the price of a quick hotel, the location is excellent, convenient to go to the airport and major attractions, recommended for business travel, vacation, and tourism #Enjoy the Travel Festival #Xi'an Travel #Long Time No See Summer #Shaanxi Travel Star Recommender #Xi'an	Travel recommendations	25	Architectural facilities	Exclamatory sentences	Not expand	28	UGC	4967	1178	Voiceover+Subtitles	Song	Horizontal screen	No	38	2	8	16
964	Water falls from a height of three thousand feet, resembling the Milky Way falling from the sky! You don't have to go far, there is a stunning waterfall in Xi'an, and it's even free! Navigate to the Black Mountain Waterfall Scenic Area, cross the Qinling Mountains along the Lao峪 River, the scenery is beautiful, and it's also cool! #This Summer, You Should Definitely See a Waterfall #Cooling Summe…	Scenic montages	2	Natural landscapes	Exclamatory sentences	Expand	12	UGC	40606	692	No narration	Song	Vertical screen	No	143	10	10	8
965	In my memory, De Fu Alley is a bar street, but I didn't expect so many treasure shops to open up here now, it's too great for photo-taking and check-ins! #De Fu Alley #Ancient City #Bar Street #Xi'an Photo Shooting and Check-in Spot	Travel guides	19	Architectural facilities	Exclamatory sentences	Not expand	25	OGC	145909	189	Voiceover+Subtitles	Absolute music	Vertical screen	No	1234	21	107	58
966	Lehua City 88 Degrees Hot Spring Amusement Park Night Carnival Keeps the Fun Going #Enjoy the Journey Festival #Lehua City Waterless Night City #Who hasn't started planning their Dragon Boat Festival trip yet #This weekend is just amazing #48 hours of immersive play on weekends @Xian Lehua City 88 Degrees Hot Spring Amusement Park	Travel recommendations	26	Human activities	Exclamatory sentences	Not expand	33	UGC	10000	525	Voiceover+Subtitles	Absolute music	Horizontal screen	Yes	674	21	53	9
967	It is Xi'an, it is also Chang'an! Dream back to the Tang Dynasty with cultural envoy @Lan Yingying Lyric! #Discover the Beauty of the 24 Solar Terms #Summer Solstice #Xi'an #Lan Yingying #Dream Back to the Tang Dynasty	Popular science information	17	Human activities	Exclamatory sentences	Not expand	46	OGC	127765	51	Voiceover+Subtitles	Absolute music	Horizontal screen	No	129	13	7	11
968	Longing for Chang'an, the fusion of history and culture. Eastern Selection, exploring the world, creating inspiration for local history, culture, food, scenery, and agricultural products. #Travel Recommendation Officer #Dong Yuhui #Xi'an #Baoji Travel Guide	Popular science information	5	Human activities	Declarative sentences	Not expand	34	UGC	68268	678	Voiceover+Subtitles	Absolute music	Vertical screen	No	116	16	2	5
969	128-night show tickets! Various performances keep you entertained! Chase the sunset and feel the joy of Lehua City! #Summer Fun Plan #Enjoy the Travel Festival #This Summer, Let's Have Fun #Where to Go on the Weekend #Lehua Water City, Xi'an Lehua City 88 Degrees Hot Spring Paradise	Travel recommendations	33	Human activities	Exclamatory sentences	Not expand	44	UGC	18174	456	Voiceover+Subtitles	Song	Horizontal screen	Yes	2703	17	270	110
970	The night show tickets are here! This summer, come to the 88 Degrees Hot Spring Paradise for a wild time! @Xi'an Lehua City 88 Degrees Hot Spring Paradise #Enjoy the Travel Festival #Lehua Water City Night City #Who hasn't started their Dragon Boat Festival travel plan yet #This weekend is too amazing #48-hour immersive playtime on the weekend	Travel recommendations	20	Human activities	Imperative sentences	Not expand	25	UGC	60525	263	Voiceover+Subtitles	Song	Horizontal screen	Yes	698	13	9	11
971	Lehua 88 Degrees Hot Spring Paradise night show tickets are now on sale! #Enjoy the Travel Festival #Lehua City Water City Night City #Who hasn't started their Dragon Boat Festival travel plan yet #This weekend is too amazing #48-hour immersive playtime on the weekend @Xi'an Lehua City 88 Degrees Hot Spring Paradise	Popular science information	22	Human activities	Exclamatory sentences	Not expand	30	UGC	25203	468	Voiceover+Subtitles	Song	Horizontal screen	Yes	596	21	125	1e-07
972	Let's have fun with water this summer! #Enjoy the Travel Festival #Lehua City Water City Night City #Who hasn't started their Dragon Boat Festival travel plan yet #This weekend is too amazing #48-hour immersive playtime on the weekend @Xi'an Lehua City 88 Degrees Hot Spring Paradise	Travel recommendations	15	Human activities	Imperative sentences	Not expand	32	UGC	325813	336	Live narration	Absolute music	Vertical screen	Yes	1871	26	505	18
973	How to enjoy the Silk Road Happy World? Find out after reading this guide! #Silk Road Happy World #Enjoy a Summer of Fun at the Silk Road Happy World #Xi'an Silk Road Happy World #Silk Road Happy World Music Festival #Travel Recommendation Officer @Douyin Assistant @Shaanxi Travel HiGO	Travel guides	68	Architectural facilities	Declarative sentences	Not expand	117	UGC	22974	1367	Voiceover+Subtitles	Absolute music	Horizontal screen	Yes	12	2	1	1e-07
974	Don't you think it's time to cool down at Lehua City 88 Degrees Hot Spring Paradise? #Lehua City Water City Night City #Who hasn't started their Dragon Boat Festival travel plan yet #This weekend is too amazing #48-hour immersive playtime on the weekend #Enjoy the Travel Festival @Xi'an Lehua City 88 Degrees Hot Spring Paradise	Travel recommendations	18	Human activities	Interrogative sentences	Not expand	31	UGC	113475	573	Live narration	Absolute music	Horizontal screen	Yes	1028	12	205	52
975	I've found a great place to cool off and have fun with kids, a huge swimming pool for only 29.9 yuan for one adult and one child. You can also camp, barbecue, and brew tea here. Bring your family and friends to play here on weekends and holidays! #Family Fun Destination #Summer is all about playing water #Let's play water #Xi'an Stroller #Water Park Recommendation	Travel recommendations	21	Travel shopping	Imperative sentences	Not expand	28	UGC	12611	732	Voiceover+Subtitles	Song	Horizontal screen	Yes	84	12	38	40
976	I've found a great place to play water! #Enjoy the Travel Festival #Lehua City Water City Night City @Xi'an Lehua City 88 Degrees Hot Spring Paradise	Travel recommendations	30	Human activities	Declarative sentences	Not expand	52	UGC	140974	592	Voiceover+Subtitles	Song	Horizontal screen	Yes	3352	38	248	100
977	Join us for some water fun this summer! #Enjoy the Travel Festival #Lehua City Water City #Who hasn't started planning their Dragon Boat Festival trip yet #This weekend is so amazing #48 hours of immersive fun at Xi'an Lehua City 88 Degrees Hot Spring Paradise	Travel recommendations	16	Human activities	Imperative sentences	Not expand	32	UGC	325813	336	Live narration	Absolute music	Vertical screen	No	11	13	1	7
978	The Xi'an Silver Beach Water Park has opened, and the first batch of early bird tickets are only 39.9 yuan, one ticket for all attractions. Hurry up and stock up at the bottom left, because if you don't go, you can always cancel it. #Recommended popular water park #Family-friendly destination #Water park, are you ready to dive in? #Water park #Hot	Popular science information	7	Architectural facilities	Imperative sentences	Not expand	11	UGC	70000	263	Voiceover+Subtitles	Absolute music	Vertical screen	Yes	86	1e-07	19	22
979	The 128 yuan Lehua Night Show allows you to play with water and enjoy performances and dancing. It's super fun live! #Enjoy the Travel Festival #Lehua City Water City #Family-friendly destination #Water park #Let's play with water @Xi'an Lehua City 88 Degrees Hot Spring Paradise	Travel recommendations	30	Human activities	Exclamatory sentences	Not expand	40	UGC	201657	1771	Voiceover+Subtitles	Song	Horizontal screen	Yes	2500	44	124	102
980	If you can't make it to the Water Town of Wuzhen, why not visit the Chang'an Rowing Club? It's also known as the Little South of Xi'an. They are now offering a year-round unlimited pass, which is super cost-effective. You can find the group purchase location at the bottom left of the video. #Travel Recommendation Officer #Xi'an Travel #Lost in a painting #Kayaking #Water sports	Travel recommendations	17	Natural landscapes	Imperative sentences	Expand	28	UGC	29935	2266	Voiceover+Subtitles	Absolute music	Horizontal screen	Yes	129	5	1e-07	1
981	A tough but wonderful sacred journey #Mount Tai #Summit @TikTok Assistant	Scenic montages	6	Natural landscapes	Exclamatory sentences	Not expand	16	OGC	55172	452	No narration	Song	Vertical screen	No	935	256	303	43
982	#Enjoy the Travel Festival #Lehua City Water City #Who hasn't started planning their Dragon Boat Festival trip yet #This weekend is so amazing #48 hours of immersive fun. Summer is here, let's go to Lehua City for some water fun! Click the bottom left ~ @Xi'an Lehua City 88 Degrees Hot Spring Paradise	Travel recommendations	33	Human activities	Exclamatory sentences	Not expand	47	UGC	81981	464	Live narration	Song	Horizontal screen	Yes	1158	2	13	31
983	Lehua City 88 Degrees Hot Spring Night Show pre-sale tickets are here! Enter at 5 pm and enjoy all the attractions until 10 pm. Hurry up and grab the discount group purchase at the bottom left of the video! #Enjoy the Travel Festival #Lehua City Water City #Who hasn't started planning their Dragon Boat Festival trip yet #This weekend is so amazing #48 hours of immersive fun @Xi'an Lehua City 88 D…	Popular science information	19	Human activities	Imperative sentences	Expand	25	UGC	63436	484	Live narration	Absolute music	Vertical screen	Yes	1112	16	279	48
984	Lehua City 88 Degrees Hot Spring Night Show special discount tickets are here! #Recommended popular water park #Family-friendly destination #Happy Garden Water Play Season #Lehua City 88 Degrees Hot Spring #Best place to play with water in Xi'an	Popular science information	17	Human activities	Exclamatory sentences	Not expand	33	UGC	80386	312	Voiceover+Subtitles	Song	Horizontal screen	Yes	556	48	82	55
985	Lehua City 128 Night Show is here!! This is what the Waterless Night City is all about!! #Family-friendly destination #Summer is for playing with water #Enjoy the Travel Festival #Lehua City Water City @Xi'an Lehua City 88 Degrees Hot Spring Paradise	Popular science information	26	Architectural facilities	Exclamatory sentences	Not expand	41	UGC	195801	1444	Voiceover+Subtitles	Song	Horizontal screen	Yes	3416	93	289	179
986	Episode 35 | If you plan to travel to Xi'an, did you know that Daming Night City can be played like this? #Daming Night City #Xi'an Travel Guide #Creative Inspiration #Great Tang Mystery Box #Upright Doll Girls	Travel guides	31	Human activities	Interrogative sentences	Not expand	39	UGC	42125	253	Voiceover+Subtitles	Song	Horizontal screen	Yes	1748	115	210	758
987	Xi'an's "beach," the water city that never sleeps! #Enjoy the Travel Festival #Lehua City Water City #Where to go on weekends #Have fun this summer #Scream and ride the waves all summer long @Xi'an Lehua City 88 Degrees Hot Spring Paradise	Popular science information	18	Human activities	Exclamatory sentences	Not expand	44	UGC	23509	480	Voiceover+Subtitles	Absolute music	Horizontal screen	Yes	1671	27	377	70
988	Helped fans get the price down for Hanfu makeup, styling, and photographer in Xi'an, and it's just around the main street of the Tang Dynasty Night City. Travelers to Xi'an no longer need to waste money. Video location for group buying, save the discount coupons for use whenever you come. #Xi'an #Xi'an Travel #Tang Dynasty Night City #Hanfu #Hanfu Girls	Travel recommendations	33	Human activities	Imperative sentences	Expand	156	UGC	63436	484	Live narration	Song	Vertical screen	Yes	270	41	38	90
989	Ha ha, it's really fun to go out and play! #Life vlog daily record #Xi'an Lehua City #Travel vlog	Travel records	87	Human activities	Exclamatory sentences	Not expand	273	UGC	88821	539	Live narration	Song	Horizontal screen	Yes	1461	56	156	42
990	Found a cozy and comfortable hotel near the Great Wild Goose Pagoda, it's the Xian Tianxia Xin Cheng Hotel. Now, a 3-day and 2-night stay is very affordable, and the transportation is very convenient. Click on the location at the lower left corner of the video. #Stay in a hotel #Hotel #High-value hotel recommendation #Hotel near Xi'an Tang Dynasty Night City #Summer vacation hotel recommendation	Travel recommendations	12	Architectural facilities	Imperative sentences	Expand	24	UGC	49041	844	Voiceover+Subtitles	Absolute music	Horizontal screen	No	61	4	10	26
991	79.9 yuan for any clothing you choose, including exotic styles, hurry up! #Hanfu Experience Hall #Explore shops with Douyin #Xi'an Hanfu Photography Location #Go out in Hanfu #Hanfu Styling	Travel recommendations	13	Travel shopping	Imperative sentences	Not expand	16	UGC	16515	517	Voiceover+Subtitles	Song	Horizontal screen	Yes	178	35	96	90
992	The Xi'an Silver Base Ice and Snow World opened its grand opening on June 18. Early bird tickets are on pre-sale. As summer comes, if you don't know where to take your little deities for fun, just stock up on coupons at the lower left corner. No need to cancel at any time! #Local store recommendation #Great place for family outings #Summer must-go in Xi'an Silver Base Ice and Snow World #Great pl…	Popular science information	14	Architectural facilities	Imperative sentences	Expand	21	UGC	11905	1225	Subtitles	Absolute music	Vertical screen	Yes	23	11	5	2
993	Quickly gather the water play experts in Xi'an! Lehua City 88 Degrees Hot Spring Paradise Night Special Discount Starts 1⃣️2⃣️8⃣️ #Good Travel Festival #Lehua City Water Night City #Great place for family outings #Where to go on weekends #Water World @Xi'an Lehua City 88 Degrees Hot Spring Paradise	Popular science information	35	Human activities	Imperative sentences	Not expand	42	UGC	188018	1333	Voiceover+Subtitles	Song	Vertical screen	Yes	2037	39	122	25
994	How beautiful was Yang Yuhuan? #Xi'an #Travel Recommendation Officer #Travel Recommendation #Yang Yuhuan	Popular science information	3	Human activities	Interrogative sentences	Not expand	74	OGC	84161	117	Live narration	No music	Vertical screen	No	1296	235	159	245
995	Who says there is no sea in the northwestern cities? This is the back sea of Xi'an. #Xi'an Scenery #Back Sea #I miss you in Xi'an	Scenic montages	11	Natural landscapes	Interrogative sentences	Not expand	21	OGC	50000	3247	No narration	Song	Vertical screen	No	20	1e-07	1e-07	1e-07
996	#Location List Traffic Competition #Follow me to travel #Ancient Capital Chang'an #I have to see the ancient capital Xi'an #Xi'an Stele Forest Museum	Popular science information	4	Travel shopping	No title	Not expand	90	PGC	13268	536	Live narration	Absolute music	Vertical screen	Yes	85	5	5	6
997	#Huaqing Palace #Xi'an Travel #Xi'an Travel Guide #Dong Yuhui	Popular science information	17	Architectural facilities	No title	Not expand	40	OGC	88032	205	Voiceover	Absolute music	Vertical screen	No	44	16	15	17
998	Wishing to be like a pair of wings in the sky, and a branch entwined on the ground. Though the sky and earth may have an end, this love will endure forever! The moment the Lishan was lit up was so stunning, the "The Long Love Story" in Xi'an is a must-see, and the tickets can be booked in advance at the bottom left corner #Stunned by the "The Long Love Story" dance drama in Xi'an #Visual feast #A…	Scenic montages	4	Architectural facilities	Exclamatory sentences	Expand	15	UGC	29837	1629	Subtitles	Song	Vertical screen	Yes	34	1	5	2
999	Found a great place to beat the summer heat #Cooling off in summer #Sanctuary of summer #Where to play water in Xi'an	Scenic montages	3	Natural landscapes	Declarative sentences	Not expand	11	UGC	23994	824	No narration	Absolute music	Vertical screen	No	1054	104	274	406
1000	A 5-star hotel next to the Xi'an city wall train station, just 199 yuan for one night #High-value hotel recommendation #Hotel #Accommodation #Extremely high value for money #Xi'an hotel @DOU+ trending	Travel recommendations	19	Architectural facilities	Exclamatory sentences	Not expand	22	UGC	51068	664	Voiceover+Subtitles	Absolute music	Horizontal screen	No	891	75	105	339
1001	Travelguide and arrangement for Lehuacheng 88°C Hot Spring Paradise ~ #Travel Festival #Lehuacheng Water City #Who hasn't started their Dragon Boat Festival travel plan yet #Such a great way to spend the weekend #48-hour immersive play at Xi'an Lehuacheng 88-degree Hot Spring Paradise	Travel guides	21	Human activities	Declarative sentences	Not expand	34	UGC	81768	540	Voiceover+Subtitles	Song	Vertical screen	Yes	1497	139	503	128
1002	By the Jue River forest, a great place for families to relax in Xi'an on weekends, roasting tea, self-grilled barbecue, water park, camping tents??, bring the whole family along #Xi'an campsite recommendation #Great place to go on weekends in Xi'an #Family fun destination #Camping barbecue #Where to go for fun on weekends	Travel recommendations	23	Travel shopping	Imperative sentences	Expand	34	UGC	18520	1205	Voiceover+Subtitles	Absolute music	Horizontal screen	Yes	905	39	206	117
1003	This summer, let's go to Lehuacheng Water City for a fun dance party #Travel Festival #Lehuacheng Water City #Lehuacheng Fun Tour #Xi'an travel recommendation #Let's play water @Xi'an Lehuacheng 88-degree Hot Spring Paradise	Travel recommendations	20	Human activities	Imperative sentences	Not expand	39	UGC	366205	370	Live narration	Song	Vertical screen	Yes	2326	35	389	22
1004	Really rewarding both new and old customers, Carbon Fire River takes you on a journey through Chang'an #Feel the bustling atmosphere of Xi'an #Exploring Sanming #Calling for city cuisine	Travel recommendations	9	Travel shopping	Exclamatory sentences	Not expand	18	UGC	12322	456	Live narration	Song	Vertical screen	Yes	17	1e-07	4	4
1005	One has to visit Houhai at least once, blowing the evening breeze, the city is indeed noisy, but the evening breeze is truly beautiful #Houhai's popular打卡 spot #Houhai in Xi'an is waiting for you	Scenic montages	9	Travel shopping	Exclamatory sentences	Not expand	31	UGC	13153	3611	No narration	Song	Vertical screen	No	47	3	1e-07	1e-07
1006	Once in Chang'an, one understands a thousand years in a day, the youthful days of splendor, seeing all the flowers of Chang'an in a day #City tower architecture #Xi'an city wall scenic area #City wall river beauty #Check-in landmark attractions	Scenic montages	4	Architectural facilities	Declarative sentences	Not expand	16	UGC	13060	862	No narration	Absolute music	Vertical screen	No	54	7	1	3
1007	Travel around Xi'an with Douyin, because I've seen so much on Douyin, I'm excited and want to come to Xi'an's Tang Dynasty to feel the charm of the nightlife	Travel records	14	Human activities	Declarative sentences	Not expand	43	UGC	12523	438	No narration	Song	Vertical screen	Yes	84	30	1e-07	1
1008	Xi'an One-Day Tour Guide Collection #Xi'an Travel #Xi'an One-Day Tour #Xi'an Cuisine #Recommended Hot Spots in Xi'an #Experience the bustling atmosphere of Xi'an	Travel guides	26	Architectural facilities	Imperative sentences	Not expand	39	UGC	96323	559	Voiceover+Subtitles	Absolute music	Vertical screen	No	2071	13	649	19
1009	Episode 65 | When traveling to Xi'an, you can't miss this high-value hotel! The Great Wild Goose Pagoda Fountain is right at the door, and it's a short walk to the Tang Dynasty Night City. Click on the location at the bottom left to book directly. #Hotel Guide #Travel Recommendation #High-Value Hotel Recommendation #Hotel and Travel Heartbeat Sharing Officer #Xi'an Hotel Recommendation	Travel recommendations	21	Architectural facilities	Exclamatory sentences	Not expand	27	UGC	18520	1205	Voiceover+Subtitles	Absolute music	Horizontal screen	No	55	17	9	41
1010	Episode 10 | Up there is paradise, down there are Suzhou and Hangzhou, but only Chang'an shines with lights. #Great Wild Goose Pagoda Musical Fountain #Music Fountain Water Scene Light Show #Prosperity is the ancient capital, and prosperity is Chang'an #Aerial Shot of Great Wild Goose Pagoda #Xi'an	Scenic montages	37	Natural landscapes	Exclamatory sentences	Not expand	60	UGC	162047	573	No narration	Song	Vertical screen	Yes	17	2	1	1
1011	Here comes the nanny-level guide for special forces soldiers to explore and enjoy food in Xi'an! #Xi'an Eats and Drinks #Xi'an Travel #Xi'an #Where to Go on the Weekend	Travel guides	32	Travel shopping	Exclamatory sentences	Not expand	46	UGC	38866	491	Voiceover+Subtitles	Absolute music	Vertical screen	No	1614	4	341	11
1012	Have you ever seen an 8,000-acre primeval forest and natural meadow in Shaanxi? A summer resort you want to visit again? #Travel Recommendation Officer #Xi'an Weekend Hotspot #Xi'an Summer Resort	Travel guides	35	Natural landscapes	Interrogative sentences	Not expand	67	UGC	31865	148	Live narration	Absolute music	Horizontal screen	Yes	1907	186	1159	1081
1013	Quickly gather your friends who love role-playing games and Werewolf to play games together! #Xi'an Shop Hunting #Xi'an Eats and Drinks #Where to Go on the Weekend #Role-Playing Game #Werewolf	Travel recommendations	20	Architectural facilities	Imperative sentences	Not expand	37	UGC	200320	419	Live narration	Absolute music	Vertical screen	No	1625	24	351	17
1014	Don't miss this place for those who love role-playing games! #Xi'an #Role-Playing Game #Xi'an Role-Playing #Werewolf #Where to Go on the Weekend	Travel recommendations	18	Architectural facilities	Imperative sentences	Not expand	46	UGC	223679	378	Live narration	Absolute music	Vertical screen	No	1580	11	307	18
1015	#Xi'an Travel Guide 2023 Xi'an Travel Summer officially opens, with over 100,000 tourists received daily #Xi'an Tourist Attractions #Xi'an Travel Group #Xi'an Travel Check-in Place #Xi'an Travel Guide Recommendation	Travel guides	3	Architectural facilities	Exclamatory sentences	Not expand	13	UGC	27932	319	Subtitles	Song	Vertical screen	Yes	187	56	74	27
1016	How many people cried while watching the performance of "The Long Love Story"? Love is eternal, but sometimes it ends. Come to Xi'an and see it once. "The Long Love Story" is a super-large-scale scene performance that witnesses the tragic love story of Emperor Taizong of Tang and Consort Yang. In the end, the empress's dress fluttered away from Emperor Taizong, and he exerted all his strength but…	Travel recommendations	13	Human activities	Interrogative sentences	Expand	19	UGC	21740	164	Subtitles	Song	Vertical screen	Yes	22	2	1e-07	2
1017	The Maya Beach Water Park opens on June 17, countdown 2️⃣ days, over 20 top water attractions waiting for you to enjoy all summer! #Xi'an Happy Valley Maya Beach Water Park #Xi'an Happy Valley	Popular science information	11	Travel shopping	Exclamatory sentences	Not expand	19	OGC	70970	628	No narration	Song	Horizontal screen	No	159	54	117	22
1018	The Lehua City 88 Degrees Hot Spring Resort Night Scene is here! Summer special offer 128 yuan for the Water City! #Good Travel Festival #Lehua City Water City Night Scene #Summer is to Play Water #Summer Fun Season #Water World Ceiling @Xi'an Lehua City 88 Degrees Hot Spring Resort	Popular science information	30	Human activities	Exclamatory sentences	Not expand	46	UGC	18734	556	Voiceover+Subtitles	Song	Horizontal screen	Yes	2092	28	131	3
1019	Everything that exists is like a dream, illusion, bubble, shadow, dew, or lightning; it should be viewed in this way. #Travel Recommendation Officer #Xian's Popular Hotspot Recommendations #May all your wishes come true #A temple is a city	Scenic montages	6	Architectural facilities	Declarative sentences	Not expand	12	UGC	49950	92	Subtitles	Song	Vertical screen	No	143	20	5	12
1020	Summer travel to a fairyland destination, quickly bring your friends along! #Xian #Experience the essence of nature and beauty #This place is too good @Yunxi Green Wilderness Tea, Food, and Accommodation @Qinling's Most Beautiful Inn Yunxi Green Wilderness	Travel recommendations	25	Travel shopping	Imperative sentences	Not expand	48	UGC	34912	253	Voiceover+Subtitles	Absolute music	Vertical screen	Yes	1622	14	268	9
1021	Summer after the college entrance examination, come to Xian for a graduation trip! May the light in your heart never fade. #College Entrance Examination #Xian Bell Tower #Daming Night City #Great Wild Goose Pagoda #Qujiang Pool	Travel guides	36	Architectural facilities	Imperative sentences	Not expand	46	UGC	35603	49	Voiceover+Subtitles	Absolute music	Vertical screen	No	690	11	13	7
1022	When you come to Xian, how can you not dress up in beautiful Hanfu for a photo shoot? #Bell Tower #Hanfu #Xian Hanfu Makeup and Dressing #Xian Exploration #Photography and Portraiture	Travel recommendations	37	Architectural facilities	Interrogative sentences	Not expand	55	UGC	113639	498	Live narration	Song	Vertical screen	Yes	1549	35	187	6
1023	Episode 1 | Daytime is Xian, and nighttime is Chang'an. If you want to know what the Tang Dynasty was like at its peak, then go and see Xian's night with your loved one. #Daming Night City #Dreaming Back to the Tang Dynasty	Scenic montages	2	Architectural facilities	Interrogative sentences	Not expand	7	UGC	98061	115	No narration	Song	Vertical screen	Yes	3163	338	1403	366
1024	Summer water play season, Le Hua City is getting excited! #Good Travel Festival #Le Hua City Water Night City #Where to go on weekends #Where to go after the college entrance examination #Xian Eats, Drinks, and Entertainment @Xian Le Hua City 88 Degrees Hot Spring and Amusement Park	Travel recommendations	28	Human activities	Exclamatory sentences	Not expand	56	UGC	38866	491	Voiceover+Subtitles	Song	Vertical screen	Yes	2059	17	423	16
1025	The top choice of e-sports hotel on the top floor of Wanda Plaza, come and experience the joy brought by 4080. #Recommended Places to Go on weekends in Xian #E-sports Hotel #Xian E-sports Hotel #Highly praised affordable hotel recommendations #Xian Travel Recommendations	Travel recommendations	15	Architectural facilities	Imperative sentences	Not expand	23	UGC	31215	966	Voiceover+Subtitles	Absolute music	Vertical screen	No	554	23	259	50
1026	The best summer resort in Xian for locals, Yunxi Green Wilderness?? @Yunxi Green Wilderness Tea, Food, and Accommodation @Qinling's Most Beautiful Inn Yunxi Green Wilderness #Cooling and refreshing summer retreat #Where to go on weekends #Live in the scenery	Travel recommendations	25	Architectural facilities	Exclamatory sentences	Not expand	43	UGC	166851	512	Live narration	Absolute music	Vertical screen	Yes	2098	33	428	71
1027	#Jinhe Flower Sea Wild Campsite #Recommended Campsite in Xian #Outdoor Camping?? #Wild Camping	Travel recommendations	29	Travel shopping	No title	Not expand	46	UGC	14718	2925	Live narration	Absolute music	Horizontal screen	Yes	105	1e-07	1e-07	1
1028	Especially suitable for company team-building camping sites, hurry up and bring your good friends to check in! #Xian #Recommended Camping and Barbecue Places #Popular Outdoor Barbecue and Cooking Sites Recommended #Outdoor Camping #Recommended Campsite in Xian @Ruiyu Barbecue Shop, Chang'an District, Xi'an	Travel recommendations	22	Travel shopping	Imperative sentences	Not expand	35	UGC	63520	280	Live narration	Absolute music	Horizontal screen	Yes	1628	21	221	11
1029	Episode 39 | This might be the peak of this corn's life ~ #Dongfang Zhenxuan Exploring the World #Summer is all about traveling together #Xi'an Tourism #Xi'an	Popular science information	11	Architectural facilities	Exclamatory sentences	Not expand	51	OGC	2334437	970	Live narration	Absolute music	Vertical screen	No	14599	403	509	800
1030	Found a great place for family fun outside of Xi'an city! #Bai Lu Yuan Film and Television City #Night Tales of Bai Lu Yuan #Recommended Xi'an Hot Spots #Zhi Jie is Unbeatable #What are the must-visit attractions in Xi'an	Travel recommendations	37	Architectural facilities	Exclamatory sentences	Not expand	39	UGC	439235	963	Voiceover+Subtitles	Absolute music	Horizontal screen	Yes	6026	84	1853	209
1031	This summer, come to Xi'an to see a waterfall! A waterfall that flows 3,000 feet down! Waterfall beauty #Enjoying the scenery between mountains and rivers #Natural beauty deep in the mountains #In Xi'an, there is also such a spectacular waterfall, so cool!✌️	Scenic montages	4	Natural landscapes	Exclamatory sentences	Not expand	17	PGC	15064	1652	No narration	Song	Vertical screen	No	81	7	1e-07	1
1032	Quickly bring your good friends to have fun at Lehua City Water Night City! #Xi'an Eats, Drinks, and Entertainment #Good Travel Festival #Lehua City Water Night City #Xi'an Local @Lehua City 88 Degree Hot Spring Paradise	Travel recommendations	30	Human activities	Imperative sentences	Not expand	40	UGC	327328	348	Live narration	Song	Vertical screen	Yes	2094	28	341	13
1033	#Good Travel Festival #Lehua City Water Night City #Who hasn't started their Dragon Boat Festival travel plan yet #This weekend is so amazing #48 hours of immersive play at the weekend, Lehua City 88 Hot Spring Paradise Night Special 128/person @Lehua City 88 Degree Hot Spring Paradise	Popular science information	10	Human activities	Declarative sentences	Not expand	20	UGC	12453	444	Voiceover+Subtitles	Song	Vertical screen	Yes	5	5	1e-07	1e-07
1034	Come to Lehua City 88℃ Hot Spring Paradise to play water together! The night session is only 128! #Good Travel Festival #Lehua City Water Night City @Lehua City 88 Degree Hot Spring Paradise	Travel recommendations	33	Human activities	Imperative sentences	Not expand	46	UGC	326939	607	Voiceover+Subtitles	Song	Horizontal screen	Yes	8625	166	1279	416
1035	Summer in Xi'an! Escape the crowded city! Come here to experience the charm of camping! #Where to go on weekends #Recommended camping barbecue spots #Recommended Xi'an hot spots #Xi'an's most beautiful camping sites #Xi'an summer避暑 routes @Xian Chang'an District Ruiyu Barbecue Shop	Travel recommendations	25	Animals and plants	Exclamatory sentences	Not expand	45	UGC	52484	382	Live narration	Song	Horizontal screen	Yes	2058	34	106	62
1036	Longing for Chang'an, in Chang'an #Aerial photography #Xi'an #Cultural and tourism lighting #Music fountain water scene light show	Scenic montages	6	Architectural facilities	Declarative sentences	Not expand	7	PGC	80815	793	No narration	Song	Horizontal screen	No	135	6	4	5
1037	Game Magic Cube (Xi'an Lehui Store) new store opening, special offer, 39.9 yuan = 100 game coins (valid for all games). There are over 100 projects to choose from, including crane machines, dance machines, racing cars, motorcycles, basketball, and more. The machines are brand new, the facilities are complete, and the experience is top-notch. Suitable for all ages, men, women, old and young. June …	Popular science information	13	Travel shopping	Declarative sentences	Expand	16	UGC	3920	2782	Voiceover+Subtitles	Song	Vertical screen	Yes	5	1e-07	1e-07	1e-07
1038	Claimed to be Xi'an's Disneyland, just 168 yuan for the weekend music festival + park attractions. Have you all been there yet? #Come to the Silk Road for a summer of fun #Xi'an Silk Road Happy World #Silk Road Happy World Music Festival #Silk Road Happy World #A great place for family fun @Shaanxi Travel HiGO	Travel recommendations	24	Architectural facilities	Interrogative sentences	Not expand	42	UGC	36472	402	Voiceover+Subtitles	Song	Vertical screen	Yes	44	8	1	3
[truncated: 959 more rows]
